# Supplementary material for: Discovery of RUF6 ncRNA–interacting proteins involved in P. falciparum immune evasion
Source: Life Sci Alliance. 2022 Nov 15;6(1):e202201577. doi: 10.26508/lsa.202201577 (PMC9670795; doi:10.26508/lsa.202201577)
Supplement: Supplementary file 4 [file LSA-2022-01577_TableS3.xlsx]

## Sheet: Table S3
Table S3: Label-free quantitative LC-MS/MS analysis of ChIRP RUF6 targeted - versus ChIRP scrambled control probes (all P. falciparum proteins detected with FDR ≤ 1%, ≥ 3 peptides in all replicates, ratio ≥ 2.0, p ≤ 0.05)
349 proteins	Targeted Probes/Scrambled						Total peptides in set	MW (kDa)	Description
	Ratio	Log2(Ratio)	Adj. p-value	CV %	Dist. pept. used	Pept. used
PF3D7_0202000	2.17427	1.12053	0.00110726	24.1163	24	145	181	71.3	knob-associated histidine-rich protein
PF3D7_1357000	3.35314	1.74551	5.44627e-05	19.065	17	96	127	49	elongation factor 1-alpha
PF3D7_0113000	2.35317	1.2346	0.0199586	30.133	14	53	71	79.8	glutamic acid-rich protein
PF3D7_1462800	6.94872	2.79675	2.61512e-05	16.1254	11	49	56	36.6	glyceraldehyde-3-phosphate dehydrogenase
PF3D7_0708400	3.71665	1.894	0.00110726	21.3037	11	41	74	86.2	heat shock protein 90
PF3D7_1110400	1000	1000			21	35	35	173.9	RNA-binding protein, putative
PF3D7_0201900	2.05155	1.03671	0.0235993	30.6988	7	35	57	273.6	erythrocyte membrane protein 3
PF3D7_1444800	4.96313	2.31125	0.0142228	26.7076	8	33	52	40.1	fructose-bisphosphate aldolase
PF3D7_0922200	5.27612	2.39948	0.000489796	18.2005	9	31	46	44.8	S-adenosylmethionine synthetase
PF3D7_1252100	1000	1000			15	28	28	263.2	rhoptry neck protein 3
PF3D7_1107300	1000	1000			19	26	26	381.9	polyadenylate-binding protein-interacting protein 1, putative
PF3D7_1343000	14.1171	3.81938	5.41495e-05	14.477	5	26	36	31	phosphoethanolamine N-methyltransferase
PF3D7_0617200	1000	1000			13	25	25	53	conserved Plasmodium protein, unknown function
PF3D7_1342000	1000	1000			10	25	25	35.4	40S ribosomal protein S6
PF3D7_1015900	6.0027	2.58561	0.0154934	25.6833	6	23	48	48.7	enolase
PF3D7_1021900	1000	1000			13	22	22	267.4	PHAX domain-containing protein, putative
PF3D7_1142500	1000	1000			6	22	22	14.4	60S ribosomal protein L28
PF3D7_0401800	4.72054	2.23895	0.000130355	14.2562	5	22	42	60.3	Plasmodium exported protein (PHISTb), unknown function
PF3D7_0915400	1000	1000			10	21	21	159.5	ATP-dependent 6-phosphofructokinase
PF3D7_1423700	1000	1000			10	21	21	183.6	conserved Plasmodium protein, unknown function
PF3D7_1330800	3.72521	1.89732	1.5938e-05	10.5626	4	21	34	68	RNA-binding protein, putative
PF3D7_0824400	1000	1000			10	20	20	67.6	nucleoside transporter 2
PF3D7_0703500	1000	1000			10	19	19	264.9	erythrocyte membrane-associated antigen
PF3D7_0935900	1000	1000			8	19	19	83	ring-exported protein 1
PF3D7_0814000	1000	1000			7	18	18	25.4	60S ribosomal protein L13-2, putative
PF3D7_1115800	1000	1000			6	18	18	33.9	conserved Plasmodium protein, unknown function
PF3D7_1437900	1000	1000			8	18	18	48.5	HSP40, subfamily A
PF3D7_1222300	4.16111	2.05697	0.0017258	17.0893	6	18	32	95	endoplasmin, putative
PF3D7_0402100	1000	1000			11	17	17	67.8	Plasmodium exported protein (PHISTb), unknown function
PF3D7_0511800	1000	1000			8	17	17	69.1	inositol-3-phosphate synthase
PF3D7_0823800	1000	1000			10	17	17	76.7	DnaJ protein, putative
PF3D7_1004400	1000	1000			7	17	17	106.3	RNA-binding protein, putative
PF3D7_1421200	1000	1000			7	17	17	11.7	40S ribosomal protein S25
PF3D7_0813300	5.71354	2.51438	0.000681445	15.4501	4	17	24	36.3	conserved Plasmodium protein, unknown function
PF3D7_1426000	5.00737	2.32405	0.0205944	26.3764	3	17	21	18.8	60S ribosomal protein L21
PF3D7_0604500	1000	1000			12	16	16	334.4	conserved Plasmodium protein, unknown function
PF3D7_0619400	1000	1000			8	16	16	92.4	cell division cycle protein 48 homologue, putative
PF3D7_0814200	1000	1000			7	16	16	27.3	DNA/RNA-binding protein Alba 1
PF3D7_0913200	1000	1000			7	16	16	32	elongation factor 1-beta
PF3D7_0935800	1000	1000			6	16	16	160.4	cytoadherence linked asexual protein 9
PF3D7_1004000	1000	1000			8	16	16	23.8	60S ribosomal protein L13, putative
PF3D7_1311800	1000	1000			6	16	16	126.1	M1-family alanyl aminopeptidase
PF3D7_1439800	1000	1000			6	16	16	27.7	vesicle-associated membrane protein, putative
PF3D7_1121600	2.44424	1.28939	0.0378429	29.4711	2	16	20	17.3	exported protein 1
PF3D7_0318200	1000	1000			7	15	15	278.7	DNA-directed RNA polymerase II subunit RPB1
PF3D7_0730900	1000	1000			7	15	15	244.2	EMP1-trafficking protein
PF3D7_1206200	1000	1000			8	15	15	116	eukaryotic translation initiation factor 3 subunit C, putative
PF3D7_1212700	1000	1000			6	15	15	166.1	eukaryotic translation initiation factor 3 subunit A, putative
PF3D7_1323400	1000	1000			3	15	15	22.1	60S ribosomal protein L23
PF3D7_1434300	1000	1000			7	15	15	66.1	Hsp70/Hsp90 organizing protein
PF3D7_0517700	1000	1000			7	14	14	84.1	eukaryotic translation initiation factor 3 subunit B, putative
PF3D7_0707300	1000	1000			7	14	14	103.6	rhoptry-associated membrane antigen
PF3D7_0817700	1000	1000			6	14	14	133.7	rhoptry neck protein 5
PF3D7_1223100	1000	1000			5	14	14	50.8	cAMP-dependent protein kinase regulatory subunit
PF3D7_1311900	1000	1000			7	14	14	68.6	V-type proton ATPase catalytic subunit A
PF3D7_1368100	1000	1000			6	14	14	35.2	26S proteasome regulatory subunit RPN11, putative
PF3D7_1441200	1000	1000			8	14	14	24.8	60S ribosomal protein L1, putative
PF3D7_1445900	1000	1000			8	14	14	60	ATP-dependent RNA helicase DDX5, putative
PF3D7_0317600	1000	1000			5	13	13	18.8	40S ribosomal protein S11, putative
PF3D7_0524000	1000	1000			7	13	13	127.4	karyopherin beta
PF3D7_0722200	1000	1000			7	13	13	87.9	rhoptry-associated leucine zipper-like protein 1
PF3D7_0819600	1000	1000			3	13	13	32.2	conserved Plasmodium protein, unknown function
PF3D7_0830500	1000	1000			6	13	13	80.4	sporozoite and liver stage tryptophan-rich protein, putative
PF3D7_1023900	1000	1000			6	13	13	381.3	chromodomain-helicase-DNA-binding protein 1 homolog, putative
PF3D7_1232100	1000	1000			8	13	13	81.5	60 kDa chaperonin
PF3D7_1301700	1000	1000			3	13	13	28.3	CX3CL1-binding protein 2
PF3D7_0624000	3.78376	1.91982	0.0222718	24.4433	3	13	20	55.3	hexokinase
PF3D7_0209800	1000	1000			4	12	12	52.2	ATP-dependent RNA helicase UAP56
PF3D7_0722400	1000	1000			7	12	12	45.2	Obg-like ATPase 1, putative
PF3D7_0813400	1000	1000			6	12	12	76.9	conserved Plasmodium protein, unknown function
PF3D7_0916700	1000	1000			6	12	12	45.1	RNA-binding protein musashi, putative
PF3D7_1022400	1000	1000			4	12	12	62.1	serine/arginine-rich splicing factor 4
PF3D7_1312900	1000	1000			7	12	12	146.6	eukaryotic translation initation factor 4 gamma
PF3D7_1360900	1000	1000			6	12	12	44.8	RNA-binding protein, putative
PF3D7_1424400	1000	1000			6	12	12	32.7	60S ribosomal protein L7-3, putative
PF3D7_1452000	1000	1000			5	12	12	249.5	rhoptry neck protein 2
PF3D7_0420300	1000	1000			5	11	11	400.2	AP2 domain transcription factor, putative
PF3D7_0608800	1000	1000			5	11	11	46.1	ornithine aminotransferase
PF3D7_0624600	1000	1000			7	11	11	315.6	SNF2 helicase, putative
PF3D7_0702400	1000	1000			4	11	11	14.2	small exported membrane protein 1
PF3D7_0923900	1000	1000			5	11	11	23	RNA-binding protein, putative
PF3D7_1136300	1000	1000			9	11	11	128.5	tudor staphylococcal nuclease
PF3D7_1338300	1000	1000			6	11	11	47.8	elongation factor 1-gamma, putative
PF3D7_1349200	1000	1000			6	11	11	101.4	glutamate--tRNA ligase, putative
PF3D7_1352500	1000	1000			3	11	11	24	thioredoxin-related protein, putative
PF3D7_1366900	1000	1000			7	11	11	78.6	conserved Plasmodium protein, unknown function
PF3D7_1433500	1000	1000			7	11	11	169.2	DNA topoisomerase 2
PF3D7_0201800	1000	1000			5	10	10	48.3	knob associated heat shock protein 40
PF3D7_0517400	1000	1000			4	10	10	132.7	FACT complex subunit SPT16, putative
PF3D7_0618300	1000	1000			7	10	10	16.7	60S ribosomal protein L27a, putative
PF3D7_0621200	1000	1000			4	10	10	33	pyridoxine biosynthesis protein PDX1
PF3D7_0812500	1000	1000			3	10	10	117.1	RNA-binding protein, putative
PF3D7_0920800	1000	1000			8	10	10	56.2	inosine-5'-monophosphate dehydrogenase
PF3D7_1003600	1000	1000			7	10	10	32.7	inner membrane complex protein 1c, putative
PF3D7_1008400	1000	1000			6	10	10	49.8	26S protease regulatory subunit 4, putative
PF3D7_1015600	1000	1000			8	10	10	62.6	heat shock protein 60
PF3D7_1108600	1000	1000			4	10	10	39.4	endoplasmic reticulum-resident calcium binding protein
PF3D7_1126200	1000	1000			4	10	10	17.9	40S ribosomal protein S18, putative
PF3D7_1238800	1000	1000			6	10	10	92.1	acyl-CoA synthetase
PF3D7_1431700	1000	1000			4	10	10	19.3	60S ribosomal protein L14, putative
PF3D7_1454400	1000	1000			7	10	10	90.1	aminopeptidase P
PF3D7_1478600	1000	1000			8	10	10	143.8	EMP1-trafficking protein
PF3D7_0106300	1000	1000			4	9	9	139.4	calcium-transporting ATPase
PF3D7_0512600	1000	1000			3	9	9	22.9	ras-related protein Rab-1B
PF3D7_0904800	1000	1000			6	9	9	56.2	replication protein A1, small fragment
PF3D7_0918000	1000	1000			6	9	9	44.6	glideosome-associated protein 50
PF3D7_1008900	1000	1000			5	9	9	27.6	adenylate kinase
PF3D7_1034900	1000	1000			5	9	9	104.2	methionine--tRNA ligase
PF3D7_1104400	1000	1000			6	9	9	49.3	thioredoxin, putative
PF3D7_1145100	1000	1000			4	9	9	124.4	coatomer subunit gamma, putative
PF3D7_1219100	1000	1000			5	9	9	232.9	clathrin heavy chain, putative
PF3D7_1248700	1000	1000			4	9	9	231.3	conserved Plasmodium protein, unknown function
PF3D7_1308200	1000	1000			8	9	9	273.4	carbamoyl phosphate synthetase
PF3D7_1447000	1000	1000			7	9	9	30	40S ribosomal protein S5
PF3D7_1473200	1000	1000			4	9	9	52.5	DnaJ protein, putative
PF3D7_0627500	4.00545	2.00196	0.0144298	17.1204	2	9	16	20.3	protein DJ-1
PF3D7_0821400	3.74382	1.90451	0.0215311	20.0522	2	9	10	14.1	conserved Plasmodium protein, unknown function
PF3D7_0103900	1000	1000			4	8	8	67.8	parasite-infected erythrocyte surface protein
PF3D7_0106100	1000	1000			6	8	8	45.3	V-type proton ATPase subunit C, putative
PF3D7_0108300	1000	1000			6	8	8	255	conserved Plasmodium protein, unknown function
PF3D7_0306800	1000	1000			5	8	8	59.2	T-complex protein 1 subunit beta
PF3D7_0406100	1000	1000			5	8	8	55.8	V-type proton ATPase subunit B
PF3D7_0519700	1000	1000			3	8	8	22.7	FoP domain-containing protein, putative
PF3D7_0525100	1000	1000			4	8	8	76.9	acyl-CoA synthetase
PF3D7_0605100	1000	1000			6	8	8	85.6	RNA-binding protein, putative
PF3D7_0610900	1000	1000			4	8	8	149.4	transcription elongation factor SPT5, putative
PF3D7_0614300	1000	1000			3	8	8	97	major facilitator superfamily-related transporter, putative
PF3D7_0721100	1000	1000			5	8	8	29.3	conserved Plasmodium protein, unknown function
PF3D7_0731300	1000	1000			4	8	8	37.7	Plasmodium exported protein (PHISTb), unknown function
PF3D7_0801800	1000	1000			3	8	8	117.7	mannose-6-phosphate isomerase, putative
PF3D7_0807600	1000	1000			3	8	8	159	conserved Plasmodium protein, unknown function
PF3D7_0826700	1000	1000			4	8	8	35.7	receptor for activated c kinase
PF3D7_0919100	1000	1000			4	8	8	43.3	DnaJ protein, putative
PF3D7_1132200	1000	1000			5	8	8	60.3	T-complex protein 1 subunit alpha
PF3D7_1149000	1000	1000			7	8	8	689.3	antigen 332, DBL-like protein
PF3D7_1205600	1000	1000			4	8	8	39	tetratricopeptide repeat protein, putative
PF3D7_1235600	1000	1000			5	8	8	49.8	serine hydroxymethyltransferase
PF3D7_1309100	1000	1000			5	8	8	19.2	60S ribosomal protein L24, putative
PF3D7_1323200	1000	1000			5	8	8	14.2	V-type proton ATPase subunit G, putative
PF3D7_1359400	1000	1000			5	8	8	57.1	CUGBP Elav-like family member 1
PF3D7_1360800	1000	1000			6	8	8	138.9	falcilysin
PF3D7_1362200	1000	1000			5	8	8	54.6	RuvB-like helicase 3
PF3D7_1346300	12.1268	3.60013	0.0463541	22.5783	2	8	11	25	DNA/RNA-binding protein Alba 2
PF3D7_0418200	1000	1000			6	7	7	51	eukaryotic translation initiation factor 3 subunit M, putative
PF3D7_0706000	1000	1000			4	7	7	145.5	importin-7, putative
PF3D7_0803800	1000	1000			3	7	7	30.9	proteasome subunit beta type-4
PF3D7_0903200	1000	1000			4	7	7	23.8	ras-related protein RAB7
PF3D7_0914400	1000	1000			3	7	7	28.4	conserved Plasmodium protein, unknown function
PF3D7_1030100	1000	1000			2	7	7	149.4	pre-mRNA-splicing factor ATP-dependent RNA helicase PRP22, putative
PF3D7_1033700	1000	1000			3	7	7	55.9	bromodomain protein 1
PF3D7_1104200	1000	1000			5	7	7	167.4	chromatin remodeling protein
PF3D7_1207100	1000	1000			3	7	7	100.2	small subunit rRNA processing factor, putative
PF3D7_1242700	1000	1000			5	7	7	16.1	40S ribosomal protein S17, putative
PF3D7_1247400	1000	1000			5	7	7	34.8	peptidyl-prolyl cis-trans isomerase FKBP35
PF3D7_1311500	1000	1000			2	7	7	46.8	26S protease regulatory subunit 7, putative
PF3D7_1329500	1000	1000			4	7	7	218.4	conserved Plasmodium protein, unknown function
PF3D7_1344200	1000	1000			4	7	7	108.2	heat shock protein 110, putative
PF3D7_1351700	1000	1000			5	7	7	151.5	inner membrane complex protein 1f, putative
PF3D7_1447900	1000	1000			5	7	7	119	multidrug resistance protein 2
PF3D7_1120100	4.13179	2.04677	0.0199586	9.86789	3	7	21	28.8	phosphoglycerate mutase, putative
PF3D7_0210900	1000	1000			2	6	6	32.5	conserved Plasmodium protein, unknown function
PF3D7_0316700	1000	1000			4	6	6	26	protein YOP1, putative
PF3D7_0413600	1000	1000			3	6	6	44.7	26S protease regulatory subunit 6B, putative
PF3D7_0506900	1000	1000			4	6	6	86.7	rhomboid protease ROM4
PF3D7_0513300	1000	1000			3	6	6	26.9	purine nucleoside phosphorylase
PF3D7_0532100	1000	1000			2	6	6	19	early transcribed membrane protein 5
PF3D7_0606700	1000	1000			4	6	6	176.9	coatomer alpha subunit, putative
PF3D7_0607000	1000	1000			4	6	6	112.4	translation initiation factor IF-2, putative
PF3D7_0618000	1000	1000			3	6	6	92.8	conserved Plasmodium membrane protein, unknown function
PF3D7_0706500	1000	1000			4	6	6	196.6	conserved Plasmodium protein, unknown function
PF3D7_0728000	1000	1000			4	6	6	37.8	eukaryotic translation initiation factor 2 subunit alpha, putative
PF3D7_0831400	1000	1000			3	6	6	36.4	Plasmodium exported protein, unknown function
PF3D7_1003800	1000	1000			4	6	6	142.9	U5 small nuclear ribonucleoprotein component, putative
PF3D7_1110200	1000	1000			2	6	6	152.2	pre-mRNA-processing factor 6, putative
PF3D7_1124600	1000	1000			6	6	6	49.9	ethanolamine kinase
PF3D7_1132300	1000	1000			3	6	6	31.7	nucleic acid binding protein, putative
PF3D7_1145400	1000	1000			4	6	6	96.4	dynamin-like protein
PF3D7_1149400	1000	1000			4	6	6	25.4	Plasmodium exported protein, unknown function
PF3D7_1231100	1000	1000			5	6	6	24.4	ras-related protein Rab-2
PF3D7_1323100	1000	1000			2	6	6	21.6	60S ribosomal protein L6, putative
PF3D7_1325100	1000	1000			5	6	6	49.4	phosphoribosylpyrophosphate synthetase
PF3D7_1357800	1000	1000			5	6	6	58	T-complex protein 1 subunit delta
PF3D7_1358800	1000	1000			4	6	6	17.3	40S ribosomal protein S15
PF3D7_1464600	1000	1000			4	6	6	170.5	serine/threonine protein phosphatase UIS2, putative
PF3D7_1468100	1000	1000			4	6	6	295.8	conserved Plasmodium protein, unknown function
PF3D7_0206800	1000	1000			2	5	5	28	merozoite surface protein 2
PF3D7_0211800	1000	1000			2	5	5	70.5	asparagine--tRNA ligase
PF3D7_0219600	1000	1000			3	5	5	104.2	replication factor C subunit 1, putative
PF3D7_0310400	1000	1000			3	5	5	154.1	parasite-infected erythrocyte surface protein
PF3D7_0727400	1000	1000			3	5	5	28.4	proteasome subunit alpha type-5, putative
PF3D7_0815600	1000	1000			3	5	5	31.3	eukaryotic translation initiation factor 3 subunit G, putative
PF3D7_0817300	1000	1000			4	5	5	254.8	conserved Plasmodium protein, unknown function
PF3D7_0932300	1000	1000			4	5	5	65.6	M18 aspartyl aminopeptidase
PF3D7_0934800	1000	1000			5	5	5	40.2	cAMP-dependent protein kinase catalytic subunit
PF3D7_1007700	1000	1000			3	5	5	182.7	AP2 domain transcription factor AP2-I
PF3D7_1026800	1000	1000			3	5	5	29.9	40S ribosomal protein S2
PF3D7_1116400	1000	1000			3	5	5	56.5	guanine nucleotide-exchange factor SEC12
PF3D7_1118200	1000	1000			4	5	5	108.5	heat shock protein 90, putative
PF3D7_1144000	1000	1000			1	5	5	9.1	40S ribosomal protein S21
PF3D7_1220900	1000	1000			4	5	5	31	heterochromatin protein 1
PF3D7_1225200	1000	1000			2	5	5	138.1	conserved Plasmodium protein, unknown function
PF3D7_1236100	1000	1000			3	5	5	51.5	clustered-asparagine-rich protein
PF3D7_1302800	1000	1000			4	5	5	22.5	40S ribosomal protein S7, putative
PF3D7_1344800	1000	1000			3	5	5	43.3	aspartate carbamoyltransferase
PF3D7_1350100	1000	1000			4	5	5	67.6	lysine--tRNA ligase
PF3D7_1364100	1000	1000			3	5	5	92.7	6-cysteine protein
PF3D7_1366300	1000	1000			2	5	5	494.7	conserved Plasmodium protein, unknown function
PF3D7_1367700	1000	1000			4	5	5	165.1	alanine--tRNA ligase
PF3D7_1405900	1000	1000			3	5	5	130.8	RNA-binding protein, putative
PF3D7_1408100	1000	1000			4	5	5	51.7	plasmepsin III
PF3D7_1426100	1000	1000			3	5	5	19.4	transcription factor BTF3, putative
PF3D7_1427900	1000	1000			4	5	5	33	leucine-rich repeat protein
PF3D7_1459000	1000	1000			4	5	5	84.3	ATP-dependent RNA helicase DBP5
PF3D7_1466300	1000	1000			4	5	5	132.8	26S proteasome regulatory subunit RPN2, putative
PF3D7_0107500	1000	1000			3	4	4	170.3	lipid/sterol:H+ symporter
PF3D7_0111500	1000	1000			2	4	4	44.2	UMP-CMP kinase, putative
PF3D7_0205900	1000	1000			3	4	4	108.4	26S proteasome regulatory subunit RPN1, putative
PF3D7_0302500	1000	1000			2	4	4	167.2	cytoadherence linked asexual protein 3.1
PF3D7_0315100	1000	1000			3	4	4	26.9	eukaryotic translation initiation factor 4E
PF3D7_0423500	1000	1000			2	4	4	42.6	glideosome associated protein with multiple membrane spans 2
PF3D7_0519400	1000	1000			2	4	4	15.4	40S ribosomal protein S24
PF3D7_0602600	1000	1000			1	4	4	153.7	SAC3 domain-containing protein, putative
PF3D7_0609000	1000	1000			3	4	4	720.5	conserved Plasmodium protein, unknown function
PF3D7_0622800	1000	1000			3	4	4	170.2	leucine--tRNA ligase, putative
PF3D7_0628100	1000	1000			1	4	4	1206	HECT-domain (ubiquitin-transferase), putative
PF3D7_0629100	1000	1000			3	4	4	77.1	nicotinate phosphoribosyltransferase, putative
PF3D7_0722600	1000	1000			1	4	4	70.2	U3 small nucleolar RNA-associated protein 7, putative
PF3D7_0724100	1000	1000			1	4	4	124.1	conserved Plasmodium protein, unknown function
PF3D7_0912500	1000	1000			3	4	4	33.2	SAP domain-containing protein, putative
PF3D7_0918900	1000	1000			3	4	4	124.5	gamma-glutamylcysteine synthetase
PF3D7_0922100	1000	1000			3	4	4	182.1	ubiquitin-like protein, putative
PF3D7_1010600	1000	1000			2	4	4	25.3	eukaryotic translation initiation factor 2 subunit beta
PF3D7_1018500	1000	1000			2	4	4	12.5	pre-mRNA-splicing factor RDS3, putative
PF3D7_1030500	1000	1000			2	4	4	46.8	26S proteasome regulatory subunit RPN9, putative
PF3D7_1119800	1000	1000			2	4	4	23.7	alternative splicing factor ASF-1, putative
PF3D7_1124800	1000	1000			1	4	4	29.8	ribosome biogenesis regulatory protein, putative
PF3D7_1129100	1000	1000			2	4	4	52	parasitophorous vacuolar protein 1
PF3D7_1142600	1000	1000			2	4	4	16.3	60S ribosomal protein L35ae, putative
PF3D7_1218500	1000	1000			3	4	4	122.8	dynamin-like protein, putative
PF3D7_1225800	1000	1000			3	4	4	131.8	ubiquitin-activating enzyme E1
PF3D7_1230800	1000	1000			3	4	4	71.3	pre-mRNA-splicing regulator, putative
PF3D7_1242800	1000	1000			2	4	4	52.3	rab specific GDP dissociation inhibitor
PF3D7_1244100	1000	1000			3	4	4	154.9	N-alpha-acetyltransferase 15, NatA auxiliary subunit, putative
PF3D7_1248900	1000	1000			4	4	4	49.5	26S protease regulatory subunit 8, putative
PF3D7_1306600	1000	1000			2	4	4	53.8	V-type proton ATPase subunit H, putative
PF3D7_1332900	1000	1000			3	4	4	151.3	isoleucine--tRNA ligase, putative
PF3D7_1334200	1000	1000			2	4	4	62.7	chaperone binding protein, putative
PF3D7_1338200	1000	1000			3	4	4	25.5	60S ribosomal protein L6-2, putative
PF3D7_1342600	1000	1000			2	4	4	92.3	myosin A
PF3D7_1402300	1000	1000			2	4	4	78.4	26S proteasome regulatory subunit RPN6
PF3D7_1408000	1000	1000			3	4	4	51.5	plasmepsin II
PF3D7_1410700	1000	1000			2	4	4	39.8	conserved Plasmodium protein, unknown function
PF3D7_1417800	1000	1000			3	4	4	111.5	DNA replication licensing factor MCM2
PF3D7_1437000	1000	1000			2	4	4	64.2	N-acetyltransferase, putative
PF3D7_1446200	1000	1000			4	4	4	67.8	M17 leucyl aminopeptidase
PF3D7_1446500	1000	1000			3	4	4	346.9	conserved Plasmodium protein, unknown function
PF3D7_1462300	1000	1000			3	4	4	161.2	GTP-binding protein, putative
PF3D7_1471100	1000	1000			3	4	4	33.4	exported protein 2
PF3D7_0108700	1000	1000			3	3	3	135.6	secreted ookinete protein, putative
PF3D7_0113300	1000	1000			1	3	3	71	Plasmodium exported protein (hyp1), unknown function
PF3D7_0205500	1000	1000			1	3	3	15.1	DNA-directed RNA polymerase II 16 kDa subunit, putative
PF3D7_0212400	1000	1000			2	3	3	494.2	conserved Plasmodium membrane protein, unknown function
PF3D7_0214100	1000	1000			1	3	3	166.7	protein transport protein SEC31
PF3D7_0217900	1000	1000			1	3	3	60.6	conserved Plasmodium protein, unknown function
PF3D7_0220000	1000	1000			2	3	3	175.7	liver stage antigen 3
PF3D7_0306200	1000	1000			3	3	3	41.6	activator of Hsp90 ATPase
PF3D7_0307100	1000	1000			2	3	3	15.4	40S ribosomal protein S12, putative
PF3D7_0308600	1000	1000			1	3	3	60.8	pre-mRNA-processing factor 19, putative
PF3D7_0309500	1000	1000			1	3	3	69.9	asparagine synthetase [glutamine-hydrolyzing], putative
PF3D7_0310200	1000	1000			1	3	3	534.1	phd finger protein, putative
PF3D7_0312500	1000	1000			2	3	3	67.8	major facilitator superfamily-related transporter, putative
PF3D7_0322000	1000	1000			2	3	3	19	peptidyl-prolyl cis-trans isomerase
PF3D7_0405500	1000	1000			1	3	3	26.9	conserved Plasmodium protein, unknown function
PF3D7_0407800	1000	1000			3	3	3	230.1	conserved Plasmodium protein, unknown function
PF3D7_0409000	1000	1000			1	3	3	312.5	conserved Plasmodium protein, unknown function
PF3D7_0410900	1000	1000			2	3	3	117.5	conserved Plasmodium protein, unknown function
PF3D7_0501500	1000	1000			2	3	3	47	rhoptry-associated protein 3
PF3D7_0501600	1000	1000			1	3	3	46.7	rhoptry-associated protein 2
PF3D7_0502400	1000	1000			2	3	3	69.4	merozoite surface protein 8
PF3D7_0513600	1000	1000			2	3	3	129.2	deoxyribodipyrimidine photo-lyase, putative
PF3D7_0515000	1000	1000			1	3	3	98.4	pre-mRNA-splicing factor CWC2, putative
PF3D7_0518300	1000	1000			3	3	3	27.3	proteasome subunit beta type-1, putative
PF3D7_0527000	1000	1000			2	3	3	109.8	DNA replication licensing factor MCM3, putative
PF3D7_0528200	1000	1000			2	3	3	61.4	eukaryotic translation initiation factor 3 subunit E, putative
PF3D7_0611800	1000	1000			1	3	3	374.9	conserved Plasmodium protein, unknown function
PF3D7_0613300	1000	1000			2	3	3	172	rhoptry protein ROP14
PF3D7_0617000	1000	1000			1	3	3	43.6	mitochondrial import receptor subunit TOM40, putative
PF3D7_0619500	1000	1000			3	3	3	163.9	acyl-CoA synthetase
PF3D7_0627700	1000	1000			3	3	3	132.8	transportin
PF3D7_0629400	1000	1000			1	3	3	90.8	RNA-binding protein, putative
PF3D7_0629700	1000	1000			1	3	3	796	SET domain protein, putative
PF3D7_0629800	1000	1000			1	3	3	136.3	cullin-like protein, putative
PF3D7_0704300	1000	1000			2	3	3	217.5	conserved Plasmodium membrane protein, unknown function
PF3D7_0711500	1000	1000			2	3	3	78.9	regulator of chromosome condensation, putative
PF3D7_0716300	1000	1000			2	3	3	60.6	conserved Plasmodium protein, unknown function
PF3D7_0716800	1000	1000			3	3	3	37.3	eukaryotic translation initiation factor 3 subunit I, putative
PF3D7_0726500	1000	1000			2	3	3	373.2	ubiquitin carboxyl-terminal hydrolase, putative
PF3D7_0807800	1000	1000			1	3	3	55.1	26S proteasome regulatory subunit RPN10, putative
PF3D7_0810600	1000	1000			2	3	3	108.6	ATP-dependent RNA helicase DBP1, putative
PF3D7_0811600	1000	1000			2	3	3	144	conserved Plasmodium protein, unknown function
PF3D7_0903400	1000	1000			3	3	3	300.9	ATP-dependent RNA helicase DDX60, putative
PF3D7_0905100	1000	1000			2	3	3	235.5	nucleoporin NUP100/NSP100, putative
PF3D7_0931100	1000	1000			1	3	3	97.9	nucleolar protein Nop52, putative
PF3D7_0931400	1000	1000			1	3	3	37.2	PUB domain-containing protein, putative
PF3D7_1006800	1000	1000			2	3	3	29.5	single-strand telomeric DNA-binding protein GBP2, putative
PF3D7_1012200	1000	1000			2	3	3	31.8	rhoptry associated adhesin
PF3D7_1033100	1000	1000			3	3	3	168.2	S-adenosylmethionine decarboxylase/ornithine decarboxylase
PF3D7_1103800	1000	1000			3	3	3	391.9	CCR4-NOT transcription complex subunit 1, putative
PF3D7_1107400	1000	1000			1	3	3	38.6	DNA repair protein RAD51
PF3D7_1107800	1000	1000			3	3	3	206.9	AP2 domain transcription factor, putative
PF3D7_1129000	1000	1000			2	3	3	36.6	spermidine synthase
PF3D7_1129200	1000	1000			3	3	3	46.6	26S proteasome regulatory subunit RPN7, putative
PF3D7_1129900	1000	1000			2	3	3	70.1	major facilitator superfamily-related transporter, putative
PF3D7_1130400	1000	1000			2	3	3	49.5	26S protease regulatory subunit 6A, putative
PF3D7_1201000	1000	1000			2	3	3	77.1	Plasmodium exported protein (PHISTb), unknown function
PF3D7_1210600	1000	1000			1	3	3	122.9	conserved Plasmodium protein, unknown function
PF3D7_1211400	1000	1000			3	3	3	28.1	heat shock protein DNAJ homologue Pfj4
PF3D7_1213800	1000	1000			2	3	3	86.6	proline--tRNA ligase
PF3D7_1216200	1000	1000			3	3	3	41.2	glycerol-3-phosphate dehydrogenase [NAD(+)], putative
PF3D7_1216900	1000	1000			2	3	3	111.1	DNA-binding chaperone, putative
PF3D7_1226300	1000	1000			1	3	3	33.3	haloacid dehalogenase-like hydrolase, putative
PF3D7_1229300	1000	1000			3	3	3	117.5	conserved Plasmodium protein, unknown function
PF3D7_1249100	1000	1000			2	3	3	44.8	conserved Plasmodium protein, unknown function
PF3D7_1302000	1000	1000			2	3	3	36.5	EMP1-trafficking protein
PF3D7_1304100	1000	1000			1	3	3	104.5	DNA ligase I
PF3D7_1315700	1000	1000			2	3	3	37.2	tRNA (adenine(58)-N(1))-methyltransferase catalytic subunit TRM61, putative
PF3D7_1316800	1000	1000			2	3	3	34.5	protein transport protein SEC20, putative
PF3D7_1317800	1000	1000			2	3	3	16.8	40S ribosomal protein S19
PF3D7_1319200	1000	1000			1	3	3	103.9	conserved Plasmodium protein, unknown function
PF3D7_1319300	1000	1000			2	3	3	94.8	tRNA (guanine(26)-N(2))-dimethyltransferase, putative
PF3D7_1320000	1000	1000			2	3	3	149.2	golgi protein 1
PF3D7_1327800	1000	1000			2	3	3	64	ribose-phosphate pyrophosphokinase, putative
PF3D7_1334500	1000	1000			3	3	3	70.7	MSP7-like protein
PF3D7_1336800	1000	1000			3	3	3	46	nuclear movement protein, putative
PF3D7_1338100	1000	1000			1	3	3	59.1	26S proteasome regulatory subunit RPN3, putative
PF3D7_1354300	1000	1000			2	3	3	120.3	large subunit rRNA methyltransferase, putative
PF3D7_1355700	1000	1000			1	3	3	151.5	NLI interacting factor-like phosphatase, putative
PF3D7_1361900	1000	1000			2	3	3	30.6	proliferating cell nuclear antigen 1
PF3D7_1368200	1000	1000			2	3	3	70.3	ABC transporter E family member 1, putative
PF3D7_1401200	1000	1000			2	3	3	31.3	Plasmodium exported protein, unknown function
PF3D7_1407900	1000	1000			2	3	3	51.5	plasmepsin I
PF3D7_1410600	1000	1000			2	3	3	51.2	eukaryotic translation initiation factor 2 subunit gamma, putative
PF3D7_1427300	1000	1000			2	3	3	175.8	conserved Plasmodium protein, unknown function
PF3D7_1435400	1000	1000			2	3	3	21.8	ER membrane protein complex subunit 4, putative
PF3D7_1451800	1000	1000			2	3	3	102.3	sortilin
PF3D7_1454700	1000	1000			2	3	3	53	6-phosphogluconate dehydrogenase, decarboxylating, putative
PF3D7_1455300	1000	1000			2	3	3	69.5	conserved Plasmodium protein, unknown function
PF3D7_1458600	1000	1000			1	3	3	139.6	conserved Plasmodium protein, unknown function
PF3D7_1474800	1000	1000			3	3	3	28.8	proteasome subunit alpha type-1, putative

## Sheet: EV2 legend
Proteomics analysis of ChIRP-MS. Comparison of RUF6 targeted (even probes) to scrambled control probes. Label-free quantitative LC-MS/MS analysis of RUF6 targeted (even probes)- and scrambled control probes. Ratio, log2(ratio), peptides used (Pept. used), total peptides, and protein molecular weight (MW) in kilodaltons (kDa) are provided for all proteins. Adjusted p-value and the percent coeffici…
