# Supplementary material for: Discovery of RUF6 ncRNA–interacting proteins involved in P. falciparum immune evasion
Source: Life Sci Alliance. 2022 Nov 15;6(1):e202201577. doi: 10.26508/lsa.202201577 (PMC9670795; doi:10.26508/lsa.202201577)
Supplement: Supplementary file 6 [file LSA-2022-01577_TableS5.xls]

## Sheet: S5 table
Table S5: Gene Ontology analysis (molecular function) of proteins significantly enriched in the ChIRP-MS targeted samples
ID	Name	Bgd count	Result count	Result gene list	Pct of bgd	Fold enrichment	Odds ratio	P-value	Benjamini	Bonferroni
GO:0003729	mRNA binding	119	27	PF3D7_0108300,PF3D7_0515000,PF3D7_0528200,PF3D7_0604500,PF3D7_0605100,PF3D7_0610900,PF3D7_0629400,PF3D7_0706500,PF3D7_0810600,PF3D7_0813400,PF3D7_0814200,PF3D7_0815600,PF3D7_0912500,PF3D7_1004400,PF3D7_1006200,PF3D7_1010600,PF3D7_1103800,PF3D7_1107300,PF3D7_1110400,PF3D7_1119800,PF3D7_1120000,PF3D7_1206200,PF3D7_1330800,PF3D7_1346300,PF3D7_1366900,PF3D7_1405900,PF3D7_1415400,	22.7	9.28	14.85	9.96242e-20	1.66372e-17	1.66372e-17
GO:0003723	RNA binding	629	54	PF3D7_0108300,PF3D7_0209800,PF3D7_0315100,PF3D7_0418200,PF3D7_0515000,PF3D7_0517700,PF3D7_0528200,PF3D7_0604500,PF3D7_0605100,PF3D7_0607000,PF3D7_0608800,PF3D7_0610900,PF3D7_0624600,PF3D7_0629400,PF3D7_0706500,PF3D7_0716800,PF3D7_0728000,PF3D7_0810600,PF3D7_0811600,PF3D7_0812500,PF3D7_0813300,PF3D7_0813400,PF3D7_0814200,PF3D7_0815600,PF3D7_0904800,PF3D7_0912500,PF3D7_1002400,PF3D7_1003800,PF3D7_1…	8.6	3.51	6.03	1.13719e-18	9.49558e-17	1.89912e-16
GO:0003676	nucleic acid binding	702	55	PF3D7_0108300,PF3D7_0209800,PF3D7_0315100,PF3D7_0418200,PF3D7_0515000,PF3D7_0517700,PF3D7_0528200,PF3D7_0604500,PF3D7_0605100,PF3D7_0607000,PF3D7_0608800,PF3D7_0610900,PF3D7_0624600,PF3D7_0629400,PF3D7_0706500,PF3D7_0716800,PF3D7_0728000,PF3D7_0810600,PF3D7_0811600,PF3D7_0812500,PF3D7_0813300,PF3D7_0813400,PF3D7_0814200,PF3D7_0815600,PF3D7_0903400,PF3D7_0904800,PF3D7_0912500,PF3D7_1002400,PF3D7_1…	7.8	3.2	5.45	3.35349e-17	1.86678e-15	5.60033e-15
GO:0045182	Not yet available	96	17	PF3D7_0315100,PF3D7_0418200,PF3D7_0517700,PF3D7_0528200,PF3D7_0607000,PF3D7_0610900,PF3D7_0716800,PF3D7_0728000,PF3D7_0814200,PF3D7_0815600,PF3D7_1010600,PF3D7_1107300,PF3D7_1206200,PF3D7_1338300,PF3D7_1357000,PF3D7_1366900,PF3D7_1410600,	17.7	7.24	9.85	7.85601e-11	2.62391e-09	1.31195e-08
GO:0090079	translation regulator activity, nucleic acid binding	96	17	PF3D7_0315100,PF3D7_0418200,PF3D7_0517700,PF3D7_0528200,PF3D7_0607000,PF3D7_0610900,PF3D7_0716800,PF3D7_0728000,PF3D7_0814200,PF3D7_0815600,PF3D7_1010600,PF3D7_1107300,PF3D7_1206200,PF3D7_1338300,PF3D7_1357000,PF3D7_1366900,PF3D7_1410600,	17.7	7.24	9.85	7.85601e-11	2.62391e-09	1.31195e-08
GO:0008135	translation factor activity, RNA binding	94	16	PF3D7_0315100,PF3D7_0418200,PF3D7_0517700,PF3D7_0528200,PF3D7_0607000,PF3D7_0610900,PF3D7_0716800,PF3D7_0728000,PF3D7_0815600,PF3D7_1010600,PF3D7_1107300,PF3D7_1206200,PF3D7_1338300,PF3D7_1357000,PF3D7_1366900,PF3D7_1410600,	17	6.96	9.3	5.50851e-10	1.5332e-08	9.19921e-08
GO:0003743	translation initiation factor activity	63	13	PF3D7_0315100,PF3D7_0418200,PF3D7_0517700,PF3D7_0528200,PF3D7_0607000,PF3D7_0716800,PF3D7_0728000,PF3D7_0815600,PF3D7_1010600,PF3D7_1107300,PF3D7_1206200,PF3D7_1366900,PF3D7_1410600,	20.6	8.44	11.52	2.16121e-09	5.15603e-08	3.60922e-07
GO:0003677	Not yet available	204	18	PF3D7_0318200,PF3D7_0420300,PF3D7_0527000,PF3D7_0624600,PF3D7_0814200,PF3D7_0904800,PF3D7_1006200,PF3D7_1007700,PF3D7_1023900,PF3D7_1104200,PF3D7_1107400,PF3D7_1107800,PF3D7_1216900,PF3D7_1304100,PF3D7_1346300,PF3D7_1417800,PF3D7_1427500,PF3D7_1433500,	8.8	3.61	4.37	1.65103e-06	3.44653e-05	0.000275722
GO:0008094	ATP-dependent activity, acting on DNA	55	9	PF3D7_0624600,PF3D7_1023900,PF3D7_1104200,PF3D7_1107400,PF3D7_1362200,PF3D7_1417800,PF3D7_1427500,PF3D7_1433500,PF3D7_1459000,	16.4	6.69	8.36	5.70471e-06	0.000105854	0.000952687
GO:0140097	Not yet available	73	10	PF3D7_0624600,PF3D7_1023900,PF3D7_1104200,PF3D7_1107400,PF3D7_1304100,PF3D7_1362200,PF3D7_1417800,PF3D7_1427500,PF3D7_1433500,PF3D7_1459000,	13.7	5.6	6.82	8.87539e-06	0.000148219	0.00148219
GO:0004386	helicase activity	99	11	PF3D7_0209800,PF3D7_0624600,PF3D7_0810600,PF3D7_0903400,PF3D7_1023900,PF3D7_1030100,PF3D7_1104200,PF3D7_1362200,PF3D7_1417800,PF3D7_1445900,PF3D7_1459000,	11.1	4.54	5.39	2.41157e-05	0.00036612	0.00402732
GO:0031369	translation initiation factor binding	9	4	PF3D7_0205500,PF3D7_0517700,PF3D7_1010600,PF3D7_1206200,	44.4	18.17	32.99	3.89817e-05	0.000542496	0.00650995
GO:0140657	ATP-dependent activity	268	16	PF3D7_0209800,PF3D7_0527000,PF3D7_0624600,PF3D7_0810600,PF3D7_0903400,PF3D7_1023900,PF3D7_1030100,PF3D7_1104200,PF3D7_1107400,PF3D7_1248900,PF3D7_1362200,PF3D7_1417800,PF3D7_1427500,PF3D7_1433500,PF3D7_1445900,PF3D7_1459000,	6	2.44	2.77	0.000721137	0.00926384	0.12043
GO:0003724	RNA helicase activity	55	6	PF3D7_0209800,PF3D7_0810600,PF3D7_0903400,PF3D7_1030100,PF3D7_1445900,PF3D7_1459000,	10.9	4.46	5.09	0.00205448	0.024507	0.343098
GO:0008186	ATP-dependent activity, acting on RNA	56	6	PF3D7_0209800,PF3D7_0810600,PF3D7_0903400,PF3D7_1030100,PF3D7_1445900,PF3D7_1459000,	10.7	4.38	4.99	0.00225582	0.0251148	0.376722
GO:0003678	DNA helicase activity	41	5	PF3D7_0624600,PF3D7_1023900,PF3D7_1362200,PF3D7_1417800,PF3D7_1459000,	12.2	4.99	5.74	0.0029803	0.0311069	0.497711
GO:0003697	single-stranded DNA binding	27	4	PF3D7_0527000,PF3D7_0904800,PF3D7_1107400,PF3D7_1417800,	14.8	6.06	7.14	0.00386169	0.0379354	0.644902
GO:0003690	double-stranded DNA binding	49	5	PF3D7_0527000,PF3D7_0624600,PF3D7_1107400,PF3D7_1417800,PF3D7_1427500,	10.2	4.17	4.69	0.00649425	0.0602522	1
GO:0043565	sequence-specific DNA binding	37	4	PF3D7_0527000,PF3D7_0624600,PF3D7_0904800,PF3D7_1417800,	10.8	4.42	4.97	0.0120492	0.105906	1
GO:0003684	damaged DNA binding	24	3	PF3D7_0904800,PF3D7_1107400,PF3D7_1427500,	12.5	5.11	5.82	0.0198493	0.137025	1
GO:0017111	nucleoside-triphosphatase activity	199	10	PF3D7_0527000,PF3D7_0607000,PF3D7_1003800,PF3D7_1248900,PF3D7_1357000,PF3D7_1362200,PF3D7_1366900,PF3D7_1410600,PF3D7_1445900,PF3D7_1459000,	5	2.05	2.21	0.0229606	0.137025	1
GO:0003910	DNA ligase (ATP) activity	1	1	PF3D7_1304100,	100	40.89	inf	0.0244554	0.137025	1
GO:0004587	ornithine-oxo-acid transaminase activity	1	1	PF3D7_0608800,	100	40.89	inf	0.0244554	0.137025	1
GO:0000900	translation repressor activity, mRNA regulatory element binding	1	1	PF3D7_0814200,	100	40.89	inf	0.0244554	0.137025	1
GO:0050155	ornithine(lysine) transaminase activity	1	1	PF3D7_0608800,	100	40.89	inf	0.0244554	0.137025	1
GO:0047617	acyl-CoA hydrolase activity	1	1	PF3D7_0217900,	100	40.89	inf	0.0244554	0.137025	1
GO:0030371	translation repressor activity	1	1	PF3D7_0814200,	100	40.89	inf	0.0244554	0.137025	1
GO:0140640	catalytic activity, acting on a nucleic acid	291	13	PF3D7_0205500,PF3D7_0209800,PF3D7_0318200,PF3D7_0624600,PF3D7_0810600,PF3D7_0903400,PF3D7_1023900,PF3D7_1030100,PF3D7_1104200,PF3D7_1362200,PF3D7_1417800,PF3D7_1445900,PF3D7_1459000,	4.5	1.83	1.97	0.0244631	0.137025	1
GO:1990837	sequence-specific double-stranded DNA binding	26	3	PF3D7_0527000,PF3D7_0624600,PF3D7_1417800,	11.5	4.72	5.31	0.0246153	0.137025	1
GO:0003746	translation elongation factor activity	26	3	PF3D7_0610900,PF3D7_1338300,PF3D7_1357000,	11.5	4.72	5.31	0.0246153	0.137025	1
GO:0016462	pyrophosphatase activity	215	10	PF3D7_0527000,PF3D7_0607000,PF3D7_1003800,PF3D7_1248900,PF3D7_1357000,PF3D7_1362200,PF3D7_1366900,PF3D7_1410600,PF3D7_1445900,PF3D7_1459000,	4.7	1.9	2.03	0.0365621	0.176428	1
GO:0017069	snRNA binding	13	2	PF3D7_0515000,PF3D7_1003800,	15.4	6.29	7.36	0.0387955	0.176428	1
GO:0043168	anion binding	720	25	PF3D7_0209800,PF3D7_0527000,PF3D7_0607000,PF3D7_0608800,PF3D7_0624600,PF3D7_0810600,PF3D7_0903400,PF3D7_1003800,PF3D7_1023900,PF3D7_1030100,PF3D7_1104200,PF3D7_1107400,PF3D7_1248900,PF3D7_1304100,PF3D7_1319200,PF3D7_1357000,PF3D7_1362200,PF3D7_1366900,PF3D7_1410600,PF3D7_1417800,PF3D7_1423700,PF3D7_1427500,PF3D7_1433500,PF3D7_1445900,PF3D7_1459000,	3.5	1.42	1.55	0.0402731	0.176428	1
GO:0036094	Not yet available	828	28	PF3D7_0205500,PF3D7_0209800,PF3D7_0527000,PF3D7_0604500,PF3D7_0607000,PF3D7_0608800,PF3D7_0624600,PF3D7_0810600,PF3D7_0813400,PF3D7_0903400,PF3D7_1003800,PF3D7_1023900,PF3D7_1030100,PF3D7_1104200,PF3D7_1107400,PF3D7_1248900,PF3D7_1304100,PF3D7_1319200,PF3D7_1357000,PF3D7_1362200,PF3D7_1366900,PF3D7_1410600,PF3D7_1417800,PF3D7_1423700,PF3D7_1427500,PF3D7_1433500,PF3D7_1445900,PF3D7_1459000,	3.4	1.38	1.52	0.0406388	0.176428	1
GO:0016818	hydrolase activity, acting on acid anhydrides, in phosphorus-containing anhydrides	221	10	PF3D7_0527000,PF3D7_0607000,PF3D7_1003800,PF3D7_1248900,PF3D7_1357000,PF3D7_1362200,PF3D7_1366900,PF3D7_1410600,PF3D7_1445900,PF3D7_1459000,	4.5	1.85	1.97	0.0428762	0.176428	1
GO:0016817	hydrolase activity, acting on acid anhydrides	222	10	PF3D7_0527000,PF3D7_0607000,PF3D7_1003800,PF3D7_1248900,PF3D7_1357000,PF3D7_1362200,PF3D7_1366900,PF3D7_1410600,PF3D7_1445900,PF3D7_1459000,	4.5	1.84	1.96	0.0439971	0.176428	1
GO:1901363	Not yet available	834	28	PF3D7_0205500,PF3D7_0209800,PF3D7_0527000,PF3D7_0604500,PF3D7_0607000,PF3D7_0608800,PF3D7_0624600,PF3D7_0810600,PF3D7_0813400,PF3D7_0903400,PF3D7_1003800,PF3D7_1023900,PF3D7_1030100,PF3D7_1104200,PF3D7_1107400,PF3D7_1248900,PF3D7_1304100,PF3D7_1319200,PF3D7_1357000,PF3D7_1362200,PF3D7_1366900,PF3D7_1410600,PF3D7_1417800,PF3D7_1423700,PF3D7_1427500,PF3D7_1433500,PF3D7_1445900,PF3D7_1459000,	3.4	1.37	1.5	0.0440594	0.176428	1
GO:0097159	Not yet available	836	28	PF3D7_0205500,PF3D7_0209800,PF3D7_0527000,PF3D7_0604500,PF3D7_0607000,PF3D7_0608800,PF3D7_0624600,PF3D7_0810600,PF3D7_0813400,PF3D7_0903400,PF3D7_1003800,PF3D7_1023900,PF3D7_1030100,PF3D7_1104200,PF3D7_1107400,PF3D7_1248900,PF3D7_1304100,PF3D7_1319200,PF3D7_1357000,PF3D7_1362200,PF3D7_1366900,PF3D7_1410600,PF3D7_1417800,PF3D7_1423700,PF3D7_1427500,PF3D7_1433500,PF3D7_1445900,PF3D7_1459000,	3.3	1.37	1.5	0.0452467	0.176428	1
GO:0030623	U5 snRNA binding	2	1	PF3D7_1003800,	50	20.45	40.22	0.0483176	0.176428	1
GO:0045145	single-stranded DNA 5'-3' exodeoxyribonuclease activity	2	1	PF3D7_1455300,	50	20.45	40.22	0.0483176	0.176428	1
GO:0003909	DNA ligase activity	2	1	PF3D7_1304100,	50	20.45	40.22	0.0483176	0.176428	1
GO:0000406	double-strand/single-strand DNA junction binding	2	1	PF3D7_1427500,	50	20.45	40.22	0.0483176	0.176428	1
GO:0000340	RNA 7-methylguanosine cap binding	2	1	PF3D7_0315100,	50	20.45	40.22	0.0483176	0.176428	1
GO:0033678	5'-3' DNA/RNA helicase activity	2	1	PF3D7_1459000,	50	20.45	40.22	0.0483176	0.176428	1
GO:0000150	DNA strand exchange activity	2	1	PF3D7_1107400,	50	20.45	40.22	0.0483176	0.176428	1

## Sheet: S5 legend
Gene Ontology analysis of proteins that were significantly enriched in the ChIRP-MS RUF6 targeted samples when compared to both control samples (Tables EV2-EV3). Number of genes annotated with each “molecular function” term in the P. falciparum genome (Bgd count), number of significantly enriched proteins with this term (Result count), p-value (calculated using a Fisher’s exact test), and Benjami…
