# Supplementary material for: Discovery of RUF6 ncRNA–interacting proteins involved in P. falciparum immune evasion
Source: Life Sci Alliance. 2022 Nov 15;6(1):e202201577. doi: 10.26508/lsa.202201577 (PMC9670795; doi:10.26508/lsa.202201577)
Supplement: Supplementary file 7 [file LSA-2022-01577_TableS6.xlsx]

## Sheet: S6 table
Table S6: Candidate proteins significantly enriched in the ChIRP-MS targeted samples
Parameters: •selected proteins only, •abs. fold change ≥ 2, •p-value ≤ 1, •all peptides ≥ 3, •Loose filtering: For each protein, all quantifications are displayed if at least 1 matches red filters
386 proteins	02/07/2019 - ChiRP-MS - Label free quantification > 20190709 > 20190709 > Even / RNase no modif : Even Probes/RNase				02/07/2019 - ChiRP-MS - Label free quantification > 20190709 > 20190709 > Even / Scrambled no modif : Even Probes/Scrambled				MW (kDa)	Description
	Ratio	Log2	p-value	All pept. used	Ratio	Log2	p-value	All pept. used
PF3D7_0103900	1000	9.96578		8	1000	9.96578		8	67.8	parasite-infected erythrocyte surface protein
PF3D7_0106100	1000	9.96578		9	1000	9.96578		8	45.3	V-type proton ATPase subunit C, putative
PF3D7_0106300	0.15122	-2.72528		3	1000	9.96578		9	139.4	calcium-transporting ATPase
PF3D7_0106800	1000	9.96578		3	1000	9.96578		2	24.3	ras-related protein Rab-5C
PF3D7_0107500	1.84167	0.881018		5	1000	9.96578		4	170.3	lipid/sterol:H+ symporter
PF3D7_0108300	2.52881	1.33846		5	1000	9.96578		8	255	conserved Plasmodium protein, unknown function
PF3D7_0108700	1000	9.96578		2	1000	9.96578		3	135.6	secreted ookinete protein, putative
PF3D7_0111500	1.62641	0.701692		2	1000	9.96578		4	44.2	UMP-CMP kinase, putative
PF3D7_0113000	1.7186	0.781233	0.572065	48	2.35317	1.2346	0.0199586	53	79.8	glutamic acid-rich protein
PF3D7_0113200	1000	9.96578		3	2.0458	1.03266		2	70.1	Plasmodium exported protein, unknown function
PF3D7_0113300	1000	9.96578		3	1000	9.96578		3	71	Plasmodium exported protein (hyp1), unknown function
PF3D7_0113900	1000	9.96578		7	1.74276	0.801372	0.561733	6	28.2	CX3CL1-binding protein 1
PF3D7_0201800	1000	9.96578		9	1000	9.96578		10	48.3	knob associated heat shock protein 40
PF3D7_0201900	2.99143	1.58084	0.000753848	36	2.05155	1.03671	0.0235993	35	273.6	erythrocyte membrane protein 3
PF3D7_0202000	1.8018	0.849442	0.117743	132	2.17427	1.12053	0.00110726	145	71.3	knob-associated histidine-rich protein
PF3D7_0202400	1000	9.96578		10	0.471561	-1.08448		5	141.8	translation-enhancing factor
PF3D7_0205500	1000	9.96578		3	1000	9.96578		3	15.1	DNA-directed RNA polymerase II 16 kDa subunit, putative
PF3D7_0205900	1000	9.96578		5	1000	9.96578		4	108.4	26S proteasome regulatory subunit RPN1, putative
PF3D7_0206800	1.90605	0.930588	0.572065	9	1000	9.96578		5	28	merozoite surface protein 2
PF3D7_0209800	1000	9.96578		11	1000	9.96578		12	52.2	ATP-dependent RNA helicase UAP56
PF3D7_0210900	2.02377	1.01704	0.6902	6	1000	9.96578		6	32.5	conserved Plasmodium protein, unknown function
PF3D7_0211800	0.133689	-2.90304		4	1000	9.96578		5	70.5	asparagine--tRNA ligase
PF3D7_0212400	1000	9.96578		1	1000	9.96578		3	494.2	conserved Plasmodium membrane protein, unknown function
PF3D7_0214100	1000	9.96578		4	1000	9.96578		3	166.7	protein transport protein SEC31
PF3D7_0217900	1.09315	0.128494		4	1000	9.96578		3	60.6	conserved Plasmodium protein, unknown function
PF3D7_0219600	1000	9.96578		5	1000	9.96578		5	104.2	replication factor C subunit 1, putative
PF3D7_0220000	1.74965	0.807066		3	1000	9.96578		3	175.7	liver stage antigen 3
PF3D7_0302500	1000	9.96578		4	1000	9.96578		4	167.2	cytoadherence linked asexual protein 3.1
PF3D7_0306200	1000	9.96578		4	1000	9.96578		3	41.6	activator of Hsp90 ATPase
PF3D7_0306800	2.96238	1.56676	0.572065	7	1000	9.96578		8	59.2	T-complex protein 1 subunit beta
PF3D7_0307100	0.001	-9.96578		9	1000	9.96578		3	15.4	40S ribosomal protein S12, putative
PF3D7_0308600	1000	9.96578		3	1000	9.96578		3	60.8	pre-mRNA-processing factor 19, putative
PF3D7_0309500	1000	9.96578		4	1000	9.96578		3	69.9	asparagine synthetase [glutamine-hydrolyzing], putative
PF3D7_0310200	1000	9.96578		3	1000	9.96578		3	534.1	phd finger protein, putative
PF3D7_0310400	1000	9.96578		5	1000	9.96578		5	154.1	parasite-infected erythrocyte surface protein
PF3D7_0312500	1.86162	0.89656	0.6902	4	1000	9.96578		3	67.8	major facilitator superfamily-related transporter, putative
PF3D7_0315100	1000	9.96578		5	1000	9.96578		4	26.9	eukaryotic translation initiation factor 4E
PF3D7_0316700	0.192448	-2.37746		2	1000	9.96578		6	26	protein YOP1, putative
PF3D7_0317600	1.02546	0.0362756	0.993893	14	1000	9.96578		13	18.8	40S ribosomal protein S11, putative
PF3D7_0318200	1000	9.96578		14	1000	9.96578		15	278.7	DNA-directed RNA polymerase II subunit RPB1
PF3D7_0322000	11.7231	3.55128	0.6902	4	1000	9.96578		3	19	peptidyl-prolyl cis-trans isomerase
PF3D7_0401800	4.51291	2.17406	0.0659944	17	4.72054	2.23895	0.000130355	22	60.3	Plasmodium exported protein (PHISTb), unknown function
PF3D7_0402100	1000	9.96578		15	1000	9.96578		17	67.8	Plasmodium exported protein (PHISTb), unknown function
PF3D7_0405500	1000	9.96578		3	1000	9.96578		3	26.9	conserved Plasmodium protein, unknown function
PF3D7_0406100	0.800209	-0.321551	0.965564	5	1000	9.96578		8	55.8	V-type proton ATPase subunit B
PF3D7_0407800	1000	9.96578		4	1000	9.96578		3	230.1	conserved Plasmodium protein, unknown function
PF3D7_0409000	1000	9.96578		3	1000	9.96578		3	312.5	conserved Plasmodium protein, unknown function
PF3D7_0410900	1.39275	0.477938		3	1000	9.96578		3	117.5	conserved Plasmodium protein, unknown function
PF3D7_0412700	1000	9.96578		3	1.22773	0.295996		2	256.1	erythrocyte membrane protein 1, PfEMP1
PF3D7_0413600	1000	9.96578		8	1000	9.96578		6	44.7	26S protease regulatory subunit 6B, putative
PF3D7_0418200	1000	9.96578		9	1000	9.96578		7	51	eukaryotic translation initiation factor 3 subunit M, putative
PF3D7_0420300	1000	9.96578		11	1000	9.96578		11	400.2	AP2 domain transcription factor, putative
PF3D7_0423500	1.9681	0.976804	0.925396	5	1000	9.96578		4	42.6	glideosome associated protein with multiple membrane spans 2
PF3D7_0501500	1000	9.96578		3	1000	9.96578		3	47	rhoptry-associated protein 3
PF3D7_0501600	0.001	-9.96578		7	1000	9.96578		3	46.7	rhoptry-associated protein 2
PF3D7_0502400	1000	9.96578		3	1000	9.96578		3	69.4	merozoite surface protein 8
PF3D7_0506900	2.45448	1.29542		5	1000	9.96578		6	86.7	rhomboid protease ROM4
PF3D7_0511800	3.97608	1.99135	0.785527	7	1000	9.96578		17	69.1	inositol-3-phosphate synthase
PF3D7_0512600	1000	9.96578		12	1000	9.96578		9	22.9	ras-related protein Rab-1B
PF3D7_0513300	0.538545	-0.892862	0.953863	6	1000	9.96578		6	26.9	purine nucleoside phosphorylase
PF3D7_0513600	1000	9.96578		3	1000	9.96578		3	129.2	deoxyribodipyrimidine photo-lyase, putative
PF3D7_0515000	0.001	-9.96578		4	1000	9.96578		3	98.4	pre-mRNA-splicing factor CWC2, putative
PF3D7_0517400	1000	9.96578		10	1000	9.96578		10	132.7	FACT complex subunit SPT16, putative
PF3D7_0517700	0.811834	-0.300743	0.953863	10	1000	9.96578		14	84.1	eukaryotic translation initiation factor 3 subunit B, putative
PF3D7_0518300	1.11513	0.157208		4	1000	9.96578		3	27.3	proteasome subunit beta type-1, putative
PF3D7_0519400	2.39777	1.26169	0.818697	5	1000	9.96578		4	15.4	40S ribosomal protein S24
PF3D7_0519700	1000	9.96578		9	1000	9.96578		8	22.7	FoP domain-containing protein, putative
PF3D7_0524000	0.320657	-1.6409	0.572065	10	1000	9.96578		13	127.4	karyopherin beta
PF3D7_0525100	0.516551	-0.953018	0.785527	7	1000	9.96578		8	76.9	acyl-CoA synthetase
PF3D7_0527000	1000	9.96578		5	1000	9.96578		3	109.8	DNA replication licensing factor MCM3, putative
PF3D7_0528200	1000	9.96578		3	1000	9.96578		3	61.4	eukaryotic translation initiation factor 3 subunit E, putative
PF3D7_0532100	0.460537	-1.11861		2	1000	9.96578		6	19	early transcribed membrane protein 5
PF3D7_0602600	1000	9.96578		4	1000	9.96578		4	153.7	SAC3 domain-containing protein, putative
PF3D7_0604500	1000	9.96578		20	1000	9.96578		16	334.4	conserved Plasmodium protein, unknown function
PF3D7_0605100	1000	9.96578		13	1000	9.96578		8	85.6	RNA-binding protein, putative
PF3D7_0605900	1000	9.96578		3	1000	9.96578		1	34.7	long chain polyunsaturated fatty acid elongation enzyme, putative
PF3D7_0606700	0.307899	-1.69947		2	1000	9.96578		6	176.9	coatomer alpha subunit, putative
PF3D7_0607000	1.35168	0.434751		8	1000	9.96578		6	112.4	translation initiation factor IF-2, putative
PF3D7_0608800	0.564426	-0.825143		8	1000	9.96578		11	46.1	ornithine aminotransferase
PF3D7_0609000	1000	9.96578		5	1000	9.96578		4	720.5	conserved Plasmodium protein, unknown function
PF3D7_0610400	1000	9.96578		9	2.97173	1.5713	0.103978	9	15.4	histone H3
PF3D7_0610900	1000	9.96578		10	1000	9.96578		8	149.4	transcription elongation factor SPT5, putative
PF3D7_0611800	1000	9.96578		3	1000	9.96578		3	374.9	conserved Plasmodium protein, unknown function
PF3D7_0613300	1000	9.96578		3	1000	9.96578		3	172	rhoptry protein ROP14
PF3D7_0614300	1.20917	0.274015		8	1000	9.96578		8	97	major facilitator superfamily-related transporter, putative
PF3D7_0617000	1000	9.96578		3	1000	9.96578		3	43.6	mitochondrial import receptor subunit TOM40, putative
PF3D7_0617200	0.766491	-0.383659	0.895455	25	1000	9.96578		25	53	conserved Plasmodium protein, unknown function
PF3D7_0618000	1000	9.96578		8	1000	9.96578		6	92.8	conserved Plasmodium membrane protein, unknown function
PF3D7_0618300	1.93442	0.9519	0.929674	7	1000	9.96578		10	16.7	60S ribosomal protein L27a, putative
PF3D7_0619400	0.742254	-0.430015		4	1000	9.96578		16	92.4	cell division cycle protein 48 homologue, putative
PF3D7_0619500	1000	9.96578		3	1000	9.96578		3	163.9	acyl-CoA synthetase
PF3D7_0621200	0.489753	-1.02987	0.6902	10	1000	9.96578		10	33	pyridoxine biosynthesis protein PDX1
PF3D7_0622800	1000	9.96578		5	1000	9.96578		4	170.2	leucine--tRNA ligase, putative
PF3D7_0623100	1000	9.96578		6	3.8098	1.92972	0.400376	4	91.1	nuclear polyadenylated RNA-binding protein NAB2, putative
PF3D7_0624000	1.36233	0.446071	0.862526	15	3.78376	1.91982	0.0222718	13	55.3	hexokinase
PF3D7_0624600	1000	9.96578		12	1000	9.96578		11	315.6	SNF2 helicase, putative
PF3D7_0627500	1.38362	0.468445	0.785527	10	4.00545	2.00196	0.0144298	9	20.3	protein DJ-1
PF3D7_0627700	1000	9.96578		3	1000	9.96578		3	132.8	transportin
PF3D7_0628100	1000	9.96578		4	1000	9.96578		4	1206	HECT-domain (ubiquitin-transferase), putative
PF3D7_0629100	1000	9.96578		4	1000	9.96578		4	77.1	nicotinate phosphoribosyltransferase, putative
PF3D7_0629400	1000	9.96578		3	1000	9.96578		3	90.8	RNA-binding protein, putative
PF3D7_0629700	1.0961	0.132385		4	1000	9.96578		3	796	SET domain protein, putative
PF3D7_0629800	1000	9.96578		3	1000	9.96578		3	136.3	cullin-like protein, putative
PF3D7_0702400	1.88828	0.917075	0.785527	10	1000	9.96578		11	14.2	small exported membrane protein 1
PF3D7_0703500	1.88288	0.912943		17	1000	9.96578		19	264.9	erythrocyte membrane-associated antigen
PF3D7_0704300	0.001	-9.96578		8	1000	9.96578		3	217.5	conserved Plasmodium membrane protein, unknown function
PF3D7_0706000	1000	9.96578		11	1000	9.96578		7	145.5	importin-7, putative
PF3D7_0707300	1.67247	0.741977		4	1000	9.96578		14	103.6	rhoptry-associated membrane antigen
PF3D7_0708400	1.62865	0.703673	0.572065	49	3.71665	1.894	0.00110726	41	86.2	heat shock protein 90
PF3D7_0711500	4.26115	2.09124		2	1000	9.96578		3	78.9	regulator of chromosome condensation, putative
PF3D7_0716300	1000	9.96578		4	1000	9.96578		3	60.6	conserved Plasmodium protein, unknown function
PF3D7_0716800	1000	9.96578		3	1000	9.96578		3	37.3	eukaryotic translation initiation factor 3 subunit I, putative
PF3D7_0719600	1000	9.96578		3	31.1983	4.96339		3	20.2	60S ribosomal protein L11a, putative
PF3D7_0720400	1000	9.96578		3	1000	9.96578		2	72.7	ferrodoxin reductase-like protein
PF3D7_0721100	1000	9.96578		9	1000	9.96578		8	29.3	conserved Plasmodium protein, unknown function
PF3D7_0722200	1000	9.96578		14	1000	9.96578		13	87.9	rhoptry-associated leucine zipper-like protein 1
PF3D7_0722400	0.784816	-0.349574	0.965564	7	1000	9.96578		12	45.2	Obg-like ATPase 1, putative
PF3D7_0722600	1000	9.96578		4	1000	9.96578		4	70.2	U3 small nucleolar RNA-associated protein 7, putative
PF3D7_0724100	1000	9.96578		4	1000	9.96578		4	124.1	conserved Plasmodium protein, unknown function
PF3D7_0726500	2.1344	1.09383		3	1000	9.96578		3	373.2	ubiquitin carboxyl-terminal hydrolase, putative
PF3D7_0727400	1.11645	0.158924	0.991527	5	1000	9.96578		5	28.4	proteasome subunit alpha type-5, putative
PF3D7_0728000	1000	9.96578		8	1000	9.96578		6	37.8	eukaryotic translation initiation factor 2 subunit alpha, putative
PF3D7_0730900	1000	9.96578		12	1000	9.96578		15	244.2	EMP1-trafficking protein
PF3D7_0731300	3.99566	1.99843	0.36249	5	1000	9.96578		8	37.7	Plasmodium exported protein (PHISTb), unknown function
PF3D7_0801800	0.642005	-0.639342	0.6902	6	1000	9.96578		8	117.7	mannose-6-phosphate isomerase, putative
PF3D7_0803800	1.36575	0.449689		4	1000	9.96578		7	30.9	proteasome subunit beta type-4
PF3D7_0804900	1000	9.96578		4	1000	9.96578		2	56.5	GTPase-activating protein, putative
PF3D7_0807300	1000	9.96578		3	1000	9.96578		2	23.2	ras-related protein Rab-18
PF3D7_0807600	1000	9.96578		7	1000	9.96578		8	159	conserved Plasmodium protein, unknown function
PF3D7_0807800	1.30781	0.38715		4	1000	9.96578		3	55.1	26S proteasome regulatory subunit RPN10, putative
PF3D7_0810600	3.07939	1.62265		3	1000	9.96578		3	108.6	ATP-dependent RNA helicase DBP1, putative
PF3D7_0811600	1000	9.96578		3	1000	9.96578		3	144	conserved Plasmodium protein, unknown function
PF3D7_0812500	1000	9.96578		10	1000	9.96578		10	117.1	RNA-binding protein, putative
PF3D7_0813300	2.96744	1.56922	0.572065	12	5.71354	2.51438	0.000681445	17	36.3	conserved Plasmodium protein, unknown function
PF3D7_0813400	1000	9.96578		14	1000	9.96578		12	76.9	conserved Plasmodium protein, unknown function
PF3D7_0814000	1.48155	0.567104	0.953863	13	1000	9.96578		18	25.4	60S ribosomal protein L13-2, putative
PF3D7_0814200	1.20598	0.270206	0.974432	11	1000	9.96578		16	27.3	DNA/RNA-binding protein Alba 1
PF3D7_0815600	0.869865	-0.201137		6	1000	9.96578		5	31.3	eukaryotic translation initiation factor 3 subunit G, putative
PF3D7_0817300	1000	9.96578		5	1000	9.96578		5	254.8	conserved Plasmodium protein, unknown function
PF3D7_0817700	1000	9.96578		17	1000	9.96578		14	133.7	rhoptry neck protein 5
PF3D7_0817900	1000	9.96578		9	0.943224	-0.0843273	0.95764	4	11.5	high mobility group protein B2
PF3D7_0819600	0.598894	-0.739627		13	1000	9.96578		13	32.2	conserved Plasmodium protein, unknown function
PF3D7_0821400	4.94498	2.30596	0.34627	8	3.74382	1.90451	0.0215311	9	14.1	conserved Plasmodium protein, unknown function
PF3D7_0823300	1000	9.96578		9	2.86886	1.52048		4	170.9	histone acetyltransferase GCN5
PF3D7_0823800	0.81515	-0.294862		8	1000	9.96578		17	76.7	DnaJ protein, putative
PF3D7_0824400	2.46921	1.30405	0.331749	16	1000	9.96578		20	67.6	nucleoside transporter 2
PF3D7_0826700	0.388508	-1.36398		2	1000	9.96578		8	35.7	receptor for activated c kinase
PF3D7_0830500	1000	9.96578		12	1000	9.96578		13	80.4	sporozoite and liver stage tryptophan-rich protein, putative
PF3D7_0831400	1000	9.96578		5	1000	9.96578		6	36.4	Plasmodium exported protein, unknown function
PF3D7_0831700	1000	9.96578		11	3.32298	1.73248	0.269276	8	75.1	heat shock protein 70
PF3D7_0900200	1000	9.96578		4	1.72975	0.790562		3	42	rifin
PF3D7_0903200	0.104576	-3.25737		6	1000	9.96578		7	23.8	ras-related protein RAB7
PF3D7_0903400	1000	9.96578		3	1000	9.96578		3	300.9	ATP-dependent RNA helicase DDX60, putative
PF3D7_0904800	0.689274	-0.536851		6	1000	9.96578		9	56.2	replication protein A1, small fragment
PF3D7_0905100	1000	9.96578		3	1000	9.96578		3	235.5	nucleoporin NUP100/NSP100, putative
PF3D7_0912500	1.3394	0.421588	0.953863	4	1000	9.96578		4	33.2	SAP domain-containing protein, putative
PF3D7_0913200	1.19593	0.258128	0.965564	10	1000	9.96578		16	32	elongation factor 1-beta
PF3D7_0914400	0.852501	-0.230226		4	1000	9.96578		7	28.4	conserved Plasmodium protein, unknown function
PF3D7_0915400	1.08047	0.111657	0.977484	17	1000	9.96578		21	159.5	ATP-dependent 6-phosphofructokinase
PF3D7_0916700	1000	9.96578		15	1000	9.96578		12	45.1	RNA-binding protein musashi, putative
PF3D7_0918000	0.782632	-0.353595	0.953863	8	1000	9.96578		9	44.6	glideosome-associated protein 50
PF3D7_0918900	2.8499	1.51091		2	1000	9.96578		4	124.5	gamma-glutamylcysteine synthetase
PF3D7_0919000	1000	9.96578		6	3.58331	1.84129		3	31.8	nucleosome assembly protein
PF3D7_0919100	1000	9.96578		8	1000	9.96578		8	43.3	DnaJ protein, putative
PF3D7_0920800	0.949581	-0.0746367		8	1000	9.96578		10	56.2	inosine-5'-monophosphate dehydrogenase
PF3D7_0922100	1000	9.96578		4	1000	9.96578		4	182.1	ubiquitin-like protein, putative
PF3D7_0922200	1.51023	0.594771	0.776571	27	5.27612	2.39948	0.000489796	31	44.8	S-adenosylmethionine synthetase
PF3D7_0923900	1000	9.96578		9	1000	9.96578		11	23	RNA-binding protein, putative
PF3D7_0931100	1000	9.96578		3	1000	9.96578		3	97.9	nucleolar protein Nop52, putative
PF3D7_0931400	1000	9.96578		3	1000	9.96578		3	37.2	PUB domain-containing protein, putative
PF3D7_0932300	1000	9.96578		5	1000	9.96578		5	65.6	M18 aspartyl aminopeptidase
PF3D7_0934800	1000	9.96578		7	1000	9.96578		5	40.2	cAMP-dependent protein kinase catalytic subunit
PF3D7_0935800	1000	9.96578		19	1000	9.96578		16	160.4	cytoadherence linked asexual protein 9
PF3D7_0935900	2.74829	1.45853	0.36249	11	1000	9.96578		19	83	ring-exported protein 1
PF3D7_1002400	1000	9.96578		3	1000	9.96578		1	30.1	transformer-2 protein homolog beta, putative
PF3D7_1003600	1000	9.96578		11	1000	9.96578		10	32.7	inner membrane complex protein 1c, putative
PF3D7_1003800	1000	9.96578		7	1000	9.96578		6	142.9	U5 small nuclear ribonucleoprotein component, putative
PF3D7_1004000	1.24637	0.317735	0.953863	11	1000	9.96578		16	23.8	60S ribosomal protein L13, putative
PF3D7_1004400	0.867846	-0.204489	0.965564	10	1000	9.96578		17	106.3	RNA-binding protein, putative
PF3D7_1006200	1000	9.96578		9	1.30031	0.378856	0.737908	9	12	DNA/RNA-binding protein Alba 3
PF3D7_1006800	0.283763	-1.81724	0.744857	5	1000	9.96578		3	29.5	single-strand telomeric DNA-binding protein GBP2, putative
PF3D7_1007700	4.62687	2.21004		2	1000	9.96578		5	182.7	AP2 domain transcription factor AP2-I
PF3D7_1008400	0.001	-9.96578		10	1000	9.96578		10	49.8	26S protease regulatory subunit 4, putative
PF3D7_1008900	1.07058	0.0983883	0.965564	6	1000	9.96578		9	27.6	adenylate kinase
PF3D7_1010600	1000	9.96578		4	1000	9.96578		4	25.3	eukaryotic translation initiation factor 2 subunit beta
PF3D7_1012200	1000	9.96578		3	1000	9.96578		3	31.8	rhoptry associated adhesin
PF3D7_1015600	0.614265	-0.703067		4	1000	9.96578		10	62.6	heat shock protein 60
PF3D7_1015900	1.14433	0.194509	0.953863	20	6.0027	2.58561	0.0154934	23	48.7	enolase
PF3D7_1018500	1.60158	0.679494		3	1000	9.96578		4	12.5	pre-mRNA-splicing factor RDS3, putative
PF3D7_1019000	1000	9.96578		4	1000	9.96578		2	280.8	eukaryotic translation initiation factor subunit eIF2A, putative
PF3D7_1021900	0.704547	-0.505232		5	1000	9.96578		22	267.4	PHAX domain-containing protein, putative
PF3D7_1022400	1000	9.96578		11	1000	9.96578		12	62.1	serine/arginine-rich splicing factor 4
PF3D7_1023900	1000	9.96578		13	1000	9.96578		13	381.3	chromodomain-helicase-DNA-binding protein 1 homolog, putative
PF3D7_1026800	1000	9.96578		5	1000	9.96578		5	29.9	40S ribosomal protein S2
PF3D7_1027300	3.67329	1.87707	0.0266378	27	2.33566	1.22383	0.0770206	25	43.9	peroxiredoxin
PF3D7_1030100	1000	9.96578		7	1000	9.96578		7	149.4	pre-mRNA-splicing factor ATP-dependent RNA helicase PRP22, putative
PF3D7_1030500	0.288073	-1.79549		2	1000	9.96578		4	46.8	26S proteasome regulatory subunit RPN9, putative
PF3D7_1033100	1000	9.96578		4	1000	9.96578		3	168.2	S-adenosylmethionine decarboxylase/ornithine decarboxylase
PF3D7_1033700	2.53679	1.343		3	1000	9.96578		7	55.9	bromodomain protein 1
PF3D7_1034900	1000	9.96578		11	1000	9.96578		9	104.2	methionine--tRNA ligase
PF3D7_1103800	1000	9.96578		4	1000	9.96578		3	391.9	CCR4-NOT transcription complex subunit 1, putative
PF3D7_1104200	1000	9.96578		7	1000	9.96578		7	167.4	chromatin remodeling protein
PF3D7_1104400	0.001	-9.96578		13	1000	9.96578		9	49.3	thioredoxin, putative
PF3D7_1107300	1.96448	0.974146		6	1000	9.96578		26	381.9	polyadenylate-binding protein-interacting protein 1, putative
PF3D7_1107400	1000	9.96578		3	1000	9.96578		3	38.6	DNA repair protein RAD51
PF3D7_1107800					1000	9.96578		3	206.9	AP2 domain transcription factor, putative
PF3D7_1108600	0.178967	-2.48224		3	1000	9.96578		10	39.4	endoplasmic reticulum-resident calcium binding protein
PF3D7_1108700	1000	9.96578		3	1000	9.96578		1	62.4	heat shock protein J2
PF3D7_1110200	1000	9.96578		6	1000	9.96578		6	152.2	pre-mRNA-processing factor 6, putative
PF3D7_1110400	0.885932	-0.174732		15	1000	9.96578		35	173.9	RNA-binding protein, putative
PF3D7_1115800	2.49319	1.31799	0.412	14	1000	9.96578		18	33.9	conserved Plasmodium protein, unknown function
PF3D7_1116400	1000	9.96578		5	1000	9.96578		5	56.5	guanine nucleotide-exchange factor SEC12
PF3D7_1118200	1000	9.96578		7	1000	9.96578		5	108.5	heat shock protein 90, putative
PF3D7_1119800	2.60822	1.38306		3	1000	9.96578		4	23.7	alternative splicing factor ASF-1, putative
PF3D7_1120100	1.87615	0.907778	0.862526	10	4.13179	2.04677	0.0199586	7	28.8	phosphoglycerate mutase, putative
PF3D7_1121600	3.38382	1.75865	0.119027	10	2.44424	1.28939	0.0378429	16	17.3	exported protein 1
PF3D7_1124600	1000	9.96578		7	1000	9.96578		6	49.9	ethanolamine kinase
PF3D7_1124800	0.286145	-1.80518	0.572065	6	1000	9.96578		4	29.8	ribosome biogenesis regulatory protein, putative
PF3D7_1126200	0.820125	-0.286084		7	1000	9.96578		10	17.9	40S ribosomal protein S18, putative
PF3D7_1128200	1000	9.96578		8	3.76545	1.91282		5	15.5	multiprotein-bridging factor 1, putative
PF3D7_1129000	0.35298	-1.50234		3	1000	9.96578		3	36.6	spermidine synthase
PF3D7_1129100	0.519152	-0.94577		3	1000	9.96578		4	52	parasitophorous vacuolar protein 1
PF3D7_1129200	1000	9.96578		3	1000	9.96578		3	46.6	26S proteasome regulatory subunit RPN7, putative
PF3D7_1129900	1000	9.96578		4	1000	9.96578		3	70.1	major facilitator superfamily-related transporter, putative
PF3D7_1130400	1000	9.96578		4	1000	9.96578		3	49.5	26S protease regulatory subunit 6A, putative
PF3D7_1132200	0.601907	-0.732387		6	1000	9.96578		8	60.3	T-complex protein 1 subunit alpha
PF3D7_1132300	1000	9.96578		7	1000	9.96578		6	31.7	nucleic acid binding protein, putative
PF3D7_1136300	0.912923	-0.131434		5	1000	9.96578		11	128.5	tudor staphylococcal nuclease
PF3D7_1138800	1000	9.96578		4	1.43191	0.517941		5	222.1	WD repeat-containing protein, putative
PF3D7_1142500	2.28871	1.19453	0.572065	16	1000	9.96578		22	14.4	60S ribosomal protein L28
PF3D7_1142600	1000	9.96578		4	1000	9.96578		4	16.3	60S ribosomal protein L35ae, putative
PF3D7_1144000	0.854396	-0.227023		3	1000	9.96578		5	9.1	40S ribosomal protein S21
PF3D7_1145100	5.46939	2.45138		5	1000	9.96578		9	124.4	coatomer subunit gamma, putative
PF3D7_1145400	1000	9.96578		8	1000	9.96578		6	96.4	dynamin-like protein
PF3D7_1149000	1000	9.96578		7	1000	9.96578		8	689.3	antigen 332, DBL-like protein
PF3D7_1149400	1000	9.96578		6	1000	9.96578		6	25.4	Plasmodium exported protein, unknown function
PF3D7_1201000	1000	9.96578		3	1000	9.96578		3	77.1	Plasmodium exported protein (PHISTb), unknown function
PF3D7_1205600	5.13374	2.36001		5	1000	9.96578		8	39	tetratricopeptide repeat protein, putative
PF3D7_1206200	0.279822	-1.83742	0.572065	11	1000	9.96578		15	116	eukaryotic translation initiation factor 3 subunit C, putative
PF3D7_1207100	1000	9.96578		7	1000	9.96578		7	100.2	small subunit rRNA processing factor, putative
PF3D7_1210600	1000	9.96578		3	1000	9.96578		3	122.9	conserved Plasmodium protein, unknown function
PF3D7_1211400	1000	9.96578		5	1000	9.96578		3	28.1	heat shock protein DNAJ homologue Pfj4
PF3D7_1212700	1.07917	0.109923	0.989136	10	1000	9.96578		15	166.1	eukaryotic translation initiation factor 3 subunit A, putative
PF3D7_1213800	1.90289	0.928195		2	1000	9.96578		3	86.6	proline--tRNA ligase
PF3D7_1216200	0.912133	-0.132683		3	1000	9.96578		3	41.2	glycerol-3-phosphate dehydrogenase [NAD(+)], putative
PF3D7_1216900	1000	9.96578		3	1000	9.96578		3	111.1	DNA-binding chaperone, putative
PF3D7_1218500	1000	9.96578		6	1000	9.96578		4	122.8	dynamin-like protein, putative
PF3D7_1219100	1000	9.96578		11	1000	9.96578		9	232.9	clathrin heavy chain, putative
PF3D7_1220900	0.638479	-0.64729	0.953863	5	1000	9.96578		5	31	heterochromatin protein 1
PF3D7_1222300	0.749152	-0.416669	0.881221	22	4.16111	2.05697	0.0017258	18	95	endoplasmin, putative
PF3D7_1223100	1000	9.96578		15	1000	9.96578		14	50.8	cAMP-dependent protein kinase regulatory subunit
PF3D7_1224300	1.50831	0.592936	0.572065	21	1.29534	0.373333	0.776581	7	97.2	polyadenylate-binding protein, putative
PF3D7_1225200	1000	9.96578		4	1000	9.96578		5	138.1	conserved Plasmodium protein, unknown function
PF3D7_1225800	1000	9.96578		4	1000	9.96578		4	131.8	ubiquitin-activating enzyme E1
PF3D7_1226300	0.001	-9.96578		6	1000	9.96578		3	33.3	haloacid dehalogenase-like hydrolase, putative
PF3D7_1229300	0.001	-9.96578		6	1000	9.96578		3	117.5	conserved Plasmodium protein, unknown function
PF3D7_1230800	1000	9.96578		4	1000	9.96578		4	71.3	pre-mRNA-splicing regulator, putative
PF3D7_1231100	1000	9.96578		8	1000	9.96578		6	24.4	ras-related protein Rab-2
PF3D7_1232100	1000	9.96578		16	1000	9.96578		13	81.5	60 kDa chaperonin
PF3D7_1235600	1.28243	0.358884		7	1000	9.96578		8	49.8	serine hydroxymethyltransferase
PF3D7_1235700	1000	9.96578		5	2.73587	1.452	0.469606	4	58.4	ATP synthase subunit beta, mitochondrial
PF3D7_1236100	1.60228	0.680125	0.818697	6	1000	9.96578		5	51.5	clustered-asparagine-rich protein
PF3D7_1238800	0.504209	-0.987906	0.6902	11	1000	9.96578		10	92.1	acyl-CoA synthetase
PF3D7_1242700	1.4122	0.497949	0.953863	8	1000	9.96578		7	16.1	40S ribosomal protein S17, putative
PF3D7_1242800	2.74678	1.45774		4	1000	9.96578		4	52.3	rab specific GDP dissociation inhibitor
PF3D7_1244100	0.437769	-1.19176		3	1000	9.96578		4	154.9	N-alpha-acetyltransferase 15, NatA auxiliary subunit, putative
PF3D7_1247400	1.57521	0.655544	0.953863	6	1000	9.96578		7	34.8	peptidyl-prolyl cis-trans isomerase FKBP35
PF3D7_1248700	1000	9.96578		9	1000	9.96578		9	231.3	conserved Plasmodium protein, unknown function
PF3D7_1248900	1.87444	0.906457		4	1000	9.96578		4	49.5	26S protease regulatory subunit 8, putative
PF3D7_1249100	4.62555	2.20963		3	1000	9.96578		3	44.8	conserved Plasmodium protein, unknown function
PF3D7_1252100	1.15072	0.202538	0.953863	14	1000	9.96578		28	263.2	rhoptry neck protein 3
PF3D7_1301700	1.1812	0.240255	0.965564	8	1000	9.96578		13	28.3	CX3CL1-binding protein 2
PF3D7_1302000	1000	9.96578		3	1000	9.96578		3	36.5	EMP1-trafficking protein
PF3D7_1302800	1000	9.96578		6	1000	9.96578		5	22.5	40S ribosomal protein S7, putative
PF3D7_1304100	1000	9.96578		3	1000	9.96578		3	104.5	DNA ligase I
PF3D7_1306600	1000	9.96578		4	1000	9.96578		4	53.8	V-type proton ATPase subunit H, putative
PF3D7_1308200	1000	9.96578		14	1000	9.96578		9	273.4	carbamoyl phosphate synthetase
PF3D7_1309100	1.70322	0.768265	0.862526	7	1000	9.96578		8	19.2	60S ribosomal protein L24, putative
PF3D7_1311500	1.6883	0.75557		4	1000	9.96578		7	46.8	26S protease regulatory subunit 7, putative
PF3D7_1311800	1.0623	0.087192	0.977484	18	1000	9.96578		16	126.1	M1-family alanyl aminopeptidase
PF3D7_1311900	1000	9.96578		17	1000	9.96578		14	68.6	V-type proton ATPase catalytic subunit A
PF3D7_1312900	1000	9.96578		15	1000	9.96578		12	146.6	eukaryotic translation initation factor 4 gamma
PF3D7_1315700	1000	9.96578		3	1000	9.96578		3	37.2	tRNA (adenine(58)-N(1))-methyltransferase catalytic subunit TRM61, putative
PF3D7_1316800	1000	9.96578		3	1000	9.96578		3	34.5	protein transport protein SEC20, putative
PF3D7_1317800	1000	9.96578		3	1000	9.96578		3	16.8	40S ribosomal protein S19
PF3D7_1319200	1000	9.96578		3	1000	9.96578		3	103.9	conserved Plasmodium protein, unknown function
PF3D7_1319300	1000	9.96578		4	1000	9.96578		3	94.8	tRNA (guanine(26)-N(2))-dimethyltransferase, putative
PF3D7_1320000	1000	9.96578		3	1000	9.96578		3	149.2	golgi protein 1
PF3D7_1323100	0.001	-9.96578		12	1000	9.96578		6	21.6	60S ribosomal protein L6, putative
PF3D7_1323200	1.79101	0.840775		3	1000	9.96578		8	14.2	V-type proton ATPase subunit G, putative
PF3D7_1323400	0.946016	-0.0800641	0.991527	11	1000	9.96578		15	22.1	60S ribosomal protein L23
PF3D7_1325100	0.464876	-1.10508		4	1000	9.96578		6	49.4	phosphoribosylpyrophosphate synthetase
PF3D7_1327800	1000	9.96578		3	1000	9.96578		3	64	ribose-phosphate pyrophosphokinase, putative
PF3D7_1329500	1000	9.96578		6	1000	9.96578		7	218.4	conserved Plasmodium protein, unknown function
PF3D7_1330800	4.9199	2.29863	0.0094411	18	3.72521	1.89732	1.5938e-05	21	68	RNA-binding protein, putative
PF3D7_1332900	0.345127	-1.5348		3	1000	9.96578		4	151.3	isoleucine--tRNA ligase, putative
PF3D7_1334200	0.547394	-0.869348		3	1000	9.96578		4	62.7	chaperone binding protein, putative
PF3D7_1334500	1000	9.96578		4	1000	9.96578		3	70.7	MSP7-like protein
PF3D7_1336800	1000	9.96578		3	1000	9.96578		3	46	nuclear movement protein, putative
PF3D7_1338100	0.0753538	-3.73018		4	1000	9.96578		3	59.1	26S proteasome regulatory subunit RPN3, putative
PF3D7_1338200	0.470247	-1.08851	0.876196	6	1000	9.96578		4	25.5	60S ribosomal protein L6-2, putative
PF3D7_1338300	1000	9.96578		11	1000	9.96578		11	47.8	elongation factor 1-gamma, putative
PF3D7_1340300	2.30423	1.20428	0.774183	4	1000	9.96578		2	114.3	nucleolar complex protein 2, putative
PF3D7_1341200	1000	9.96578		5	14.4342	3.85142		3	21.7	60S ribosomal protein L18, putative
PF3D7_1342000	1.53479	0.618045	0.707019	20	1000	9.96578		25	35.4	40S ribosomal protein S6
PF3D7_1342600	1.76997	0.823724		4	1000	9.96578		4	92.3	myosin A
PF3D7_1343000	1.44804	0.534098	0.758581	24	14.1171	3.81938	5.41495e-05	26	31	phosphoethanolamine N-methyltransferase
PF3D7_1344200	2.24257	1.16515		6	1000	9.96578		7	108.2	heat shock protein 110, putative
PF3D7_1344800	1000	9.96578		7	1000	9.96578		5	43.3	aspartate carbamoyltransferase
PF3D7_1346300	3.11041	1.6371	0.337115	6	12.1268	3.60013	0.0463541	8	25	DNA/RNA-binding protein Alba 2
PF3D7_1347200	1000	9.96578		5	4.91015	2.29577		3	47.6	nucleoside transporter 1
PF3D7_1349200	1.75947	0.81514		2	1000	9.96578		11	101.4	glutamate--tRNA ligase, putative
PF3D7_1350100	1000	9.96578		5	1000	9.96578		5	67.6	lysine--tRNA ligase
PF3D7_1351400	1000	9.96578		12	1.91521	0.937506		8	23.4	60S ribosomal protein L17, putative
PF3D7_1351700	1000	9.96578		7	1000	9.96578		7	151.5	inner membrane complex protein 1f, putative
PF3D7_1352500	1.11504	0.157098	0.977484	12	1000	9.96578		11	24	thioredoxin-related protein, putative
PF3D7_1353200	1000	9.96578		6	18.2079	4.18649		2	15.8	membrane associated histidine-rich protein
PF3D7_1354300	1000	9.96578		3	1000	9.96578		3	120.3	large subunit rRNA methyltransferase, putative
PF3D7_1355700	1000	9.96578		3	1000	9.96578		3	151.5	NLI interacting factor-like phosphatase, putative
PF3D7_1357000	2.13423	1.09371	0.117743	103	3.35314	1.74551	5.44627e-05	96	49	elongation factor 1-alpha
PF3D7_1357800	0.001	-9.96578		18	1000	9.96578		6	58	T-complex protein 1 subunit delta
PF3D7_1358800	1000	9.96578		8	1000	9.96578		6	17.3	40S ribosomal protein S15
PF3D7_1359400	1.5866	0.665942		11	1000	9.96578		8	57.1	CUGBP Elav-like family member 1
PF3D7_1360800	0.902787	-0.147542		4	1000	9.96578		8	138.9	falcilysin
PF3D7_1360900	1.80149	0.849194	0.305849	7	1000	9.96578		12	44.8	RNA-binding protein, putative
PF3D7_1361900	0.001	-9.96578		7	1000	9.96578		3	30.6	proliferating cell nuclear antigen 1
PF3D7_1362200	1000	9.96578		11	1000	9.96578		8	54.6	RuvB-like helicase 3
PF3D7_1364100	1.02982	0.0423917	0.993893	4	1000	9.96578		5	92.7	6-cysteine protein
PF3D7_1366300	1000	9.96578		5	1000	9.96578		5	494.7	conserved Plasmodium protein, unknown function
PF3D7_1366900	1.24245	0.313189	0.785527	5	1000	9.96578		11	78.6	conserved Plasmodium protein, unknown function
PF3D7_1367700	1000	9.96578		8	1000	9.96578		5	165.1	alanine--tRNA ligase
PF3D7_1368100	1.34611	0.428796	0.925432	13	1000	9.96578		14	35.2	26S proteasome regulatory subunit RPN11, putative
PF3D7_1368200	0.166267	-2.58843	0.785527	4	1000	9.96578		3	70.3	ABC transporter E family member 1, putative
PF3D7_1401200	0.001	-9.96578		4	1000	9.96578		3	31.3	Plasmodium exported protein, unknown function
PF3D7_1402300	0.001	-9.96578		8	1000	9.96578		4	78.4	26S proteasome regulatory subunit RPN6
PF3D7_1405900	1000	9.96578		5	1000	9.96578		5	130.8	RNA-binding protein, putative
PF3D7_1407900	0.273052	-1.87275		2	1000	9.96578		3	51.5	plasmepsin I
PF3D7_1408000	0.326307	-1.6157		2	1000	9.96578		4	51.5	plasmepsin II
PF3D7_1408100	0.446257	-1.16405		4	1000	9.96578		5	51.7	plasmepsin III
PF3D7_1410600	0.182657	-2.45279	0.23577	7	1000	9.96578		3	51.2	eukaryotic translation initiation factor 2 subunit gamma, putative
PF3D7_1410700	1.51261	0.59704		6	1000	9.96578		4	39.8	conserved Plasmodium protein, unknown function
PF3D7_1415400	1000	9.96578		3	1000	9.96578		2	178.5	conserved Plasmodium protein, unknown function
PF3D7_1417800	1000	9.96578		5	1000	9.96578		4	111.5	DNA replication licensing factor MCM2
PF3D7_1419400	1000	9.96578		3	1000	9.96578		2	262.3	conserved Plasmodium membrane protein, unknown function
PF3D7_1421200	1000	9.96578		16	1000	9.96578		17	11.7	40S ribosomal protein S25
PF3D7_1423700	4.12509	2.04442	0.765942	7	1000	9.96578		21	183.6	conserved Plasmodium protein, unknown function
PF3D7_1424400	6.00711	2.58667	0.134017	10	1000	9.96578		12	32.7	60S ribosomal protein L7-3, putative
PF3D7_1426000	2.43013	1.28103	0.6902	16	5.00737	2.32405	0.0205944	17	18.8	60S ribosomal protein L21
PF3D7_1426100	0.0739449	-3.75741	0.434084	4	1000	9.96578		5	19.4	transcription factor BTF3, putative
PF3D7_1427300	1000	9.96578		3	1000	9.96578		3	175.8	conserved Plasmodium protein, unknown function
PF3D7_1427500	1000	9.96578		3	1000	9.96578		2	94.7	DNA mismatch repair protein MSH2, putative
PF3D7_1427900	1000	9.96578		4	1000	9.96578		5	33	leucine-rich repeat protein
PF3D7_1431700	1000	9.96578		11	1000	9.96578		10	19.3	60S ribosomal protein L14, putative
PF3D7_1433500	1000	9.96578		12	1000	9.96578		11	169.2	DNA topoisomerase 2
PF3D7_1434300	0.552788	-0.855203		12	1000	9.96578		15	66.1	Hsp70/Hsp90 organizing protein
PF3D7_1435400	1.96627	0.975464		2	1000	9.96578		3	21.8	ER membrane protein complex subunit 4, putative
PF3D7_1437000	2.95225	1.56181		3	1000	9.96578		4	64.2	N-acetyltransferase, putative
PF3D7_1437900	2.25539	1.17337		3	1000	9.96578		18	48.5	HSP40, subfamily A
PF3D7_1438900	1000	9.96578		6	0.456119	-1.13252		3	21.8	thioredoxin peroxidase 1
PF3D7_1439800	2.23114	1.15778	0.765942	14	1000	9.96578		16	27.7	vesicle-associated membrane protein, putative
PF3D7_1441200	0.591812	-0.756788	0.953863	7	1000	9.96578		14	24.8	60S ribosomal protein L1, putative
PF3D7_1444800	0.83704	-0.256631	0.953863	34	4.96313	2.31125	0.0142228	33	40.1	fructose-bisphosphate aldolase
PF3D7_1445700	1000	9.96578		10	1.93063	0.94907		4	41.9	conserved Plasmodium protein, unknown function
PF3D7_1445900	1000	9.96578		17	1000	9.96578		14	60	ATP-dependent RNA helicase DDX5, putative
PF3D7_1446200	2.66886	1.41623		4	1000	9.96578		4	67.8	M17 leucyl aminopeptidase
PF3D7_1446500	1000	9.96578		4	1000	9.96578		4	346.9	conserved Plasmodium protein, unknown function
PF3D7_1447000	1.05791	0.081216		2	1000	9.96578		9	30	40S ribosomal protein S5
PF3D7_1447200	1000	9.96578		2	1000	9.96578		2	62.5	conserved Plasmodium protein, unknown function
PF3D7_1447900	1.20029	0.263388	0.953863	7	1000	9.96578		7	119	multidrug resistance protein 2
PF3D7_1451800	1000	9.96578		4	1000	9.96578		3	102.3	sortilin
PF3D7_1452000	1.21047	0.27557		5	1000	9.96578		12	249.5	rhoptry neck protein 2
PF3D7_1454400	0.44435	-1.17023		4	1000	9.96578		10	90.1	aminopeptidase P
PF3D7_1454700	0.621441	-0.68631	0.953863	4	1000	9.96578		3	53	6-phosphogluconate dehydrogenase, decarboxylating, putative
PF3D7_1455300	1000	9.96578		3	1000	9.96578		3	69.5	conserved Plasmodium protein, unknown function
PF3D7_1458600	1000	9.96578		3	1000	9.96578		3	139.6	conserved Plasmodium protein, unknown function
PF3D7_1459000	1000	9.96578		5	1000	9.96578		5	84.3	ATP-dependent RNA helicase DBP5
PF3D7_1461900	1000	9.96578		3	1000	9.96578		2	128.1	valine--tRNA ligase, putative
PF3D7_1462300	1000	9.96578		4	1000	9.96578		4	161.2	GTP-binding protein, putative
PF3D7_1462800	0.989818	-0.0147653	0.993893	22	6.94872	2.79675	2.61512e-05	49	36.6	glyceraldehyde-3-phosphate dehydrogenase
PF3D7_1464600	1000	9.96578		7	1000	9.96578		6	170.5	serine/threonine protein phosphatase UIS2, putative
PF3D7_1466300	3.76027	1.91084		2	1000	9.96578		5	132.8	26S proteasome regulatory subunit RPN2, putative
PF3D7_1468100	1000	9.96578		8	1000	9.96578		6	295.8	conserved Plasmodium protein, unknown function
PF3D7_1471100	1000	9.96578		3	1000	9.96578		4	33.4	exported protein 2
PF3D7_1473200	1000	9.96578		10	1000	9.96578		9	52.5	DnaJ protein, putative
PF3D7_1474400	0.001	-9.96578		2	0.001	-9.96578		2	357.8	conserved Plasmodium protein, unknown function
PF3D7_1474800	1000	9.96578		6	1000	9.96578		3	28.8	proteasome subunit alpha type-1, putative
PF3D7_1476300	1000	9.96578		21	4.96405	2.31152		4	68.1	Plasmodium exported protein (PHISTb), unknown function
PF3D7_1478600	1000	9.96578		7	1000	9.96578		10	143.8	EMP1-trafficking protein

## Sheet: S6 legend
Candidate proteins that were significantly enriched in the ChIRP-MS RUF6 targeted samples when compared to both control samples (Tables EV2-EV3).
