# Supplementary material for: Discovery of RUF6 ncRNA–interacting proteins involved in P. falciparum immune evasion
Source: Life Sci Alliance. 2022 Nov 15;6(1):e202201577. doi: 10.26508/lsa.202201577 (PMC9670795; doi:10.26508/lsa.202201577)
Supplement: Supplementary file 8 [file LSA-2022-01577_TableS7.xlsx]

## Sheet: S7 table
Table S7: Final candidate proteins significantly enriched in the ChIRP-MS targeted samples
Criteria to select candidates: 1) have predicted RNA-binding potential, 2) have a function in gene activation, and/or 3) are conserved specifically in the var gene-containing Laverania species but not in malaria species that do not encode var genes (most malaria species).
Proteins	MW (kDa)	Description	Criteria met
PF3D7_0318200	278.7	DNA-directed RNA polymerase II subunit RPB1	1.2
PF3D7_0605100	85.6	RNA-binding protein	1.2
PF3D7_1423700	183.6	conserved Plasmodium protein, unknown function	3
PF3D7_1445900	60	ATP-dependent RNA helicase DDX5	1.2
PF3D7_1023900	381.3	chromodomain-helicase-DNA-binding protein 1	2
PF3D7_1104200	167.4	chromatin remodeling protein	2
PF3D7_1002400	30.1	transformer-2 protein	1.2
PF3D7_0819600	32.2	conserved Plasmodium protein, unknown function	3
PF3D7_0923900	23	RNA-binding protein	1
PF3D7_1007700	182.7	AP2 domain transcription factor AP2-I	2
PF3D7_1107300	381.9	polyadenylate-binding protein-interacting protein 1	1.2
PF3D7_1110200	152.2	pre-mRNA-processing factor 6	2
PF3D7_1330800	68	RNA-binding protein	1
PF3D7_1455300	69.5	conserved Plasmodium protein, unknown function	2
PF3D7_0919000	31.8	nucleosome assembly protein	2

## Sheet: S7 legend
Final candidate proteins that were significantly enriched in the ChIRP-MS RUF6 targeted samples when compared to both control samples (Tables EV2-EV3).
