# Supplementary material for: Discovery of RUF6 ncRNA–interacting proteins involved in P. falciparum immune evasion
Source: Life Sci Alliance. 2022 Nov 15;6(1):e202201577. doi: 10.26508/lsa.202201577 (PMC9670795; doi:10.26508/lsa.202201577)
Supplement: Supplementary file 9 [file LSA-2022-01577_SdataF4.xlsx]

## Sheet: Figure 4D table
Shared Pf-DDX5 proteins with targeted RUF6 ChIRP-MS
Proteins	MW (kDa)	Description
PF3D7_1445900	60.0	ATP-dependent RNA helicase DDX5, putative
PF3D7_0919000	31.8	nucleosome assembly protein
PF3D7_1455300	69.5	conserved Plasmodium protein, unknown function
PF3D7_1107300	381.9	polyadenylate-binding protein-interacting protein 1, putative
PF3D7_0704300	217.5	conserved Plasmodium protein, unknown function
PF3D7_0819600	32.2	conserved Plasmodium protein, unknown function
PF3D7_1104200	167.4	chromatin remodeling protein
PF3D7_1110200	152.2	pre-mRNA-processing factor 6, putative
