# Supplementary material for: Discovery of RUF6 ncRNA–interacting proteins involved in P. falciparum immune evasion
Source: Life Sci Alliance. 2022 Nov 15;6(1):e202201577. doi: 10.26508/lsa.202201577 (PMC9670795; doi:10.26508/lsa.202201577)
Supplement: Supplementary file 11 [file LSA-2022-01577_TableS9.xlsx]

## Sheet: S9 table
Table S9: Gene Ontology analysis (biological process) of proteins significantly enriched in the DDX5 IP MS samples
ID	Name	Bgd count	Result count	Result gene list	Pct of bgd	Fold enrichment	Odds ratio	P-value	Benjamini	Bonferroni
GO:0006412	translation	188	34	PF3D7_0210100,PF3D7_0210900,PF3D7_0217800,PF3D7_0304400,PF3D7_0306900,PF3D7_0312800,PF3D7_0317600,PF3D7_0516200,PF3D7_0517000,PF3D7_0614500,PF3D7_0618300,PF3D7_0705700,PF3D7_0814000,PF3D7_0903900,PF3D7_1003500,PF3D7_1004000,PF3D7_1027800,PF3D7_1103100,PF3D7_1124900,PF3D7_1130100,PF3D7_1142600,PF3D7_1144000,PF3D7_1309100,PF3D7_1323400,PF3D7_1341200,PF3D7_1342000,PF3D7_1358800,PF3D7_1421200,PF3D7_1…	18.1	7.4	11.94	1.89713608946e-21	8.78374009421e-19	8.78374009421e-19
GO:0042273	ribosomal large subunit biogenesis	62	11	PF3D7_0312800,PF3D7_0517000,PF3D7_1027800,PF3D7_1028400,PF3D7_1124900,PF3D7_1142600,PF3D7_1309100,PF3D7_1323400,PF3D7_1424100,PF3D7_1424400,PF3D7_1441200,	17.7	7.26	9.38	2.07836622338e-07	4.81141780713e-05	9.62283561426e-05
GO:0000027	ribosomal large subunit assembly	28	6	PF3D7_0517000,PF3D7_1027800,PF3D7_1028400,PF3D7_1309100,PF3D7_1323400,PF3D7_1424100,	21.4	8.77	11.41	4.56266333828e-05	0.00704171041874	0.0211251312562
GO:0022613	ribonucleoprotein complex biogenesis	247	17	PF3D7_0312800,PF3D7_0517000,PF3D7_1027800,PF3D7_1028400,PF3D7_1124900,PF3D7_1130100,PF3D7_1142600,PF3D7_1144000,PF3D7_1206200,PF3D7_1206700,PF3D7_1309100,PF3D7_1323400,PF3D7_1424100,PF3D7_1424400,PF3D7_1433000,PF3D7_1441200,PF3D7_1461300,	6.9	2.82	3.27	8.69143971293e-05	0.00919349425021	0.0402413658709
GO:0042255	ribosome assembly	46	7	PF3D7_0517000,PF3D7_1027800,PF3D7_1028400,PF3D7_1309100,PF3D7_1323400,PF3D7_1424100,PF3D7_1461300,	15.2	6.23	7.55	0.000106132076914	0.00919349425021	0.0491391516112
GO:0022618	ribonucleoprotein complex assembly	98	10	PF3D7_0517000,PF3D7_1027800,PF3D7_1028400,PF3D7_1130100,PF3D7_1206200,PF3D7_1206700,PF3D7_1309100,PF3D7_1323400,PF3D7_1424100,PF3D7_1461300,	10.2	4.17	4.86	0.00011913815443	0.00919349425021	0.0551609655013
GO:0071826	ribonucleoprotein complex subunit organization	101	10	PF3D7_0517000,PF3D7_1027800,PF3D7_1028400,PF3D7_1130100,PF3D7_1206200,PF3D7_1206700,PF3D7_1309100,PF3D7_1323400,PF3D7_1424100,PF3D7_1461300,	9.9	4.05	4.7	0.000153646283497	0.0101626041799	0.071138229259
GO:0042254	ribosome biogenesis	193	14	PF3D7_0312800,PF3D7_0517000,PF3D7_1027800,PF3D7_1028400,PF3D7_1124900,PF3D7_1142600,PF3D7_1144000,PF3D7_1309100,PF3D7_1323400,PF3D7_1424100,PF3D7_1424400,PF3D7_1433000,PF3D7_1441200,PF3D7_1461300,	7.3	2.97	3.4	0.000222641450472	0.0121004903097	0.103082991569
GO:0002181	cytoplasmic translation	37	6	PF3D7_0312800,PF3D7_1103100,PF3D7_1142600,PF3D7_1206200,PF3D7_1206700,PF3D7_1460300,	16.2	6.63	8.08	0.000235214714444	0.0121004903097	0.108904412788
GO:0010499	proteasomal ubiquitin-independent protein catabolic process	14	4	PF3D7_0807500,PF3D7_0931800,PF3D7_1328100,PF3D7_1353800,	28.6	11.69	16.48	0.000281158431213	0.0130176353652	0.130176353652
GO:0140694	non-membrane-bounded organelle assembly	61	7	PF3D7_0517000,PF3D7_1027800,PF3D7_1028400,PF3D7_1309100,PF3D7_1323400,PF3D7_1424100,PF3D7_1461300,	11.5	4.69	5.43	0.000638959868953	0.0268944017568	0.295838419325
GO:0072528	pyrimidine-containing compound biosynthetic process	19	4	PF3D7_0417200,PF3D7_0627500,PF3D7_1239600,PF3D7_1308200,	21.1	8.61	10.98	0.000990294136656	0.0352697065594	0.458506185272
GO:0072527	pyrimidine-containing compound metabolic process	19	4	PF3D7_0417200,PF3D7_0627500,PF3D7_1239600,PF3D7_1308200,	21.1	8.61	10.98	0.000990294136656	0.0352697065594	0.458506185272
GO:0044283	small molecule biosynthetic process	92	8	PF3D7_0417200,PF3D7_0511800,PF3D7_0605900,PF3D7_0627500,PF3D7_1012400,PF3D7_1239600,PF3D7_1357900,PF3D7_1436000,	8.7	3.56	4.0	0.00168889171574	0.0545094137551	0.781956864387
GO:0000470	maturation of LSU-rRNA	22	4	PF3D7_1028400,PF3D7_1124900,PF3D7_1424400,PF3D7_1441200,	18.2	7.44	9.14	0.00176596372857	0.0545094137551	0.817641206326
GO:0065003	protein-containing complex assembly	193	12	PF3D7_0309600,PF3D7_0517000,PF3D7_0527500,PF3D7_1027800,PF3D7_1028400,PF3D7_1130100,PF3D7_1206200,PF3D7_1206700,PF3D7_1309100,PF3D7_1323400,PF3D7_1424100,PF3D7_1461300,	6.2	2.54	2.83	0.00244831805752	0.0708482037895	1.0
GO:0043933	protein-containing complex subunit organization	223	13	PF3D7_0309600,PF3D7_0503400,PF3D7_0517000,PF3D7_0527500,PF3D7_1027800,PF3D7_1028400,PF3D7_1130100,PF3D7_1206200,PF3D7_1206700,PF3D7_1309100,PF3D7_1323400,PF3D7_1424100,PF3D7_1461300,	5.8	2.38	2.65	0.00286724541755	0.0780902722544	1.0
GO:0070925	organelle assembly	84	7	PF3D7_0517000,PF3D7_1027800,PF3D7_1028400,PF3D7_1309100,PF3D7_1323400,PF3D7_1424100,PF3D7_1461300,	8.3	3.41	3.79	0.00417751198934	0.107454891726	1.0
GO:0034309	primary alcohol biosynthetic process	5	2	PF3D7_0627500,PF3D7_1239600,	40.0	16.36	27.04	0.00564681026309	0.128615877164	1.0
GO:0009228	thiamine biosynthetic process	5	2	PF3D7_0627500,PF3D7_1239600,	40.0	16.36	27.04	0.00564681026309	0.128615877164	1.0
GO:0046165	alcohol biosynthetic process	16	3	PF3D7_0511800,PF3D7_0627500,PF3D7_1239600,	18.8	7.67	9.42	0.00632124741048	0.128615877164	1.0
GO:0055086	nucleobase-containing small molecule metabolic process	114	8	PF3D7_0417200,PF3D7_0627500,PF3D7_1012400,PF3D7_1120100,PF3D7_1140100,PF3D7_1308200,PF3D7_1436000,PF3D7_1444800,	7.0	2.87	3.16	0.00639529249918	0.128615877164	1.0
GO:0006757	ATP generation from ADP	17	3	PF3D7_1120100,PF3D7_1436000,PF3D7_1444800,	17.6	7.22	8.75	0.00754047226505	0.128615877164	1.0
GO:0009179	purine ribonucleoside diphosphate metabolic process	17	3	PF3D7_1120100,PF3D7_1436000,PF3D7_1444800,	17.6	7.22	8.75	0.00754047226505	0.128615877164	1.0
GO:0006096	glycolytic process	17	3	PF3D7_1120100,PF3D7_1436000,PF3D7_1444800,	17.6	7.22	8.75	0.00754047226505	0.128615877164	1.0
GO:0046031	ADP metabolic process	17	3	PF3D7_1120100,PF3D7_1436000,PF3D7_1444800,	17.6	7.22	8.75	0.00754047226505	0.128615877164	1.0
GO:0042724	thiamine-containing compound biosynthetic process	6	2	PF3D7_0627500,PF3D7_1239600,	33.3	13.64	20.28	0.00833521169268	0.128615877164	1.0
GO:0006772	thiamine metabolic process	6	2	PF3D7_0627500,PF3D7_1239600,	33.3	13.64	20.28	0.00833521169268	0.128615877164	1.0
GO:0042723	thiamine-containing compound metabolic process	6	2	PF3D7_0627500,PF3D7_1239600,	33.3	13.64	20.28	0.00833521169268	0.128615877164	1.0
GO:0008154	actin polymerization or depolymerization	6	2	PF3D7_0503400,PF3D7_1444800,	33.3	13.64	20.28	0.00833521169268	0.128615877164	1.0
GO:0009135	purine nucleoside diphosphate metabolic process	18	3	PF3D7_1120100,PF3D7_1436000,PF3D7_1444800,	16.7	6.82	8.16	0.00888921829211	0.128615877164	1.0
GO:0009185	ribonucleoside diphosphate metabolic process	18	3	PF3D7_1120100,PF3D7_1436000,PF3D7_1444800,	16.7	6.82	8.16	0.00888921829211	0.128615877164	1.0
GO:0009117	nucleotide metabolic process	98	7	PF3D7_0417200,PF3D7_0627500,PF3D7_1012400,PF3D7_1120100,PF3D7_1140100,PF3D7_1436000,PF3D7_1444800,	7.1	2.92	3.2	0.00964289627981	0.135292756896	1.0
GO:0006753	nucleoside phosphate metabolic process	99	7	PF3D7_0417200,PF3D7_0627500,PF3D7_1012400,PF3D7_1120100,PF3D7_1140100,PF3D7_1436000,PF3D7_1444800,	7.1	2.89	3.16	0.0101715289495	0.138512291282	1.0
GO:0034622	cellular protein-containing complex assembly	177	10	PF3D7_0517000,PF3D7_1027800,PF3D7_1028400,PF3D7_1130100,PF3D7_1206200,PF3D7_1206700,PF3D7_1309100,PF3D7_1323400,PF3D7_1424100,PF3D7_1461300,	5.6	2.31	2.52	0.0107980427883	0.138838627473	1.0
GO:0034308	primary alcohol metabolic process	7	2	PF3D7_0627500,PF3D7_1239600,	28.6	11.69	16.22	0.0114836604258	0.138838627473	1.0
GO:1901617	organic hydroxy compound biosynthetic process	20	3	PF3D7_0511800,PF3D7_0627500,PF3D7_1239600,	15.0	6.14	7.2	0.0119859572365	0.138838627473	1.0
GO:0006165	nucleoside diphosphate phosphorylation	21	3	PF3D7_1120100,PF3D7_1436000,PF3D7_1444800,	14.3	5.84	6.8	0.0137382143475	0.138838627473	1.0
GO:0006414	translational elongation	21	3	PF3D7_0309600,PF3D7_1103100,PF3D7_1451100,	14.3	5.84	6.8	0.0137382143475	0.138838627473	1.0
GO:0016052	carbohydrate catabolic process	21	3	PF3D7_1120100,PF3D7_1436000,PF3D7_1444800,	14.3	5.84	6.8	0.0137382143475	0.138838627473	1.0
GO:0019752	carboxylic acid metabolic process	161	9	PF3D7_0211800,PF3D7_0417200,PF3D7_0605900,PF3D7_0627500,PF3D7_1120100,PF3D7_1308200,PF3D7_1357900,PF3D7_1436000,PF3D7_1444800,	5.6	2.29	2.47	0.016354665758	0.138838627473	1.0
GO:0046939	nucleotide phosphorylation	23	3	PF3D7_1120100,PF3D7_1436000,PF3D7_1444800,	13.0	5.34	6.12	0.0176581856685	0.138838627473	1.0
GO:0006082	organic acid metabolic process	164	9	PF3D7_0211800,PF3D7_0417200,PF3D7_0605900,PF3D7_0627500,PF3D7_1120100,PF3D7_1308200,PF3D7_1357900,PF3D7_1436000,PF3D7_1444800,	5.5	2.24	2.42	0.0182490665561	0.138838627473	1.0
GO:0043436	oxoacid metabolic process	164	9	PF3D7_0211800,PF3D7_0417200,PF3D7_0605900,PF3D7_0627500,PF3D7_1120100,PF3D7_1308200,PF3D7_1357900,PF3D7_1436000,PF3D7_1444800,	5.5	2.24	2.42	0.0182490665561	0.138838627473	1.0
GO:0009112	nucleobase metabolic process	9	2	PF3D7_1012400,PF3D7_1308200,	22.2	9.09	11.58	0.0190667024097	0.138838627473	1.0
GO:0046112	nucleobase biosynthetic process	9	2	PF3D7_1012400,PF3D7_1308200,	22.2	9.09	11.58	0.0190667024097	0.138838627473	1.0
GO:0006066	alcohol metabolic process	25	3	PF3D7_0511800,PF3D7_0627500,PF3D7_1239600,	12.0	4.91	5.56	0.0221381315147	0.138838627473	1.0
GO:0009150	purine ribonucleotide metabolic process	67	5	PF3D7_1012400,PF3D7_1120100,PF3D7_1140100,PF3D7_1436000,PF3D7_1444800,	7.5	3.05	3.32	0.0232248140824	0.138838627473	1.0
GO:0032787	monocarboxylic acid metabolic process	67	5	PF3D7_0605900,PF3D7_0627500,PF3D7_1120100,PF3D7_1436000,PF3D7_1444800,	7.5	3.05	3.32	0.0232248140824	0.138838627473	1.0
GO:0005975	carbohydrate metabolic process	45	4	PF3D7_0511800,PF3D7_1120100,PF3D7_1436000,PF3D7_1444800,	8.9	3.64	3.99	0.0233919419429	0.138838627473	1.0
GO:0016051	carbohydrate biosynthetic process	10	2	PF3D7_0511800,PF3D7_1436000,	20.0	8.18	10.13	0.0234564388932	0.138838627473	1.0
GO:0001819	positive regulation of cytokine production	1	1	PF3D7_1202900,	100.0	40.91	inf	0.0244453574362	0.138838627473	1.0
GO:0032263	GMP salvage	1	1	PF3D7_1012400,	100.0	40.91	inf	0.0244453574362	0.138838627473	1.0
GO:0106046	guanine deglycation, glyoxal removal	1	1	PF3D7_0627500,	100.0	40.91	inf	0.0244453574362	0.138838627473	1.0
GO:0106044	guanine deglycation	1	1	PF3D7_0627500,	100.0	40.91	inf	0.0244453574362	0.138838627473	1.0
GO:0034220	ion transmembrane transport	1	1	PF3D7_1140100,	100.0	40.91	inf	0.0244453574362	0.138838627473	1.0
GO:0046084	adenine biosynthetic process	1	1	PF3D7_1012400,	100.0	40.91	inf	0.0244453574362	0.138838627473	1.0
GO:0051014	actin filament severing	1	1	PF3D7_0503400,	100.0	40.91	inf	0.0244453574362	0.138838627473	1.0
GO:0046073	dTMP metabolic process	1	1	PF3D7_0417200,	100.0	40.91	inf	0.0244453574362	0.138838627473	1.0
GO:0046295	glycolate biosynthetic process	1	1	PF3D7_0627500,	100.0	40.91	inf	0.0244453574362	0.138838627473	1.0
GO:0034637	cellular carbohydrate biosynthetic process	1	1	PF3D7_0511800,	100.0	40.91	inf	0.0244453574362	0.138838627473	1.0
GO:0036525	protein deglycation	1	1	PF3D7_0627500,	100.0	40.91	inf	0.0244453574362	0.138838627473	1.0
GO:0036529	protein deglycation, glyoxal removal	1	1	PF3D7_0627500,	100.0	40.91	inf	0.0244453574362	0.138838627473	1.0
GO:0046099	guanine biosynthetic process	1	1	PF3D7_1012400,	100.0	40.91	inf	0.0244453574362	0.138838627473	1.0
GO:0046098	guanine metabolic process	1	1	PF3D7_1012400,	100.0	40.91	inf	0.0244453574362	0.138838627473	1.0
GO:0000461	endonucleolytic cleavage to generate mature 3'-end of SSU-rRNA from (SSU-rRNA, 5.8S rRNA, LSU-rRNA)	1	1	PF3D7_1144000,	100.0	40.91	inf	0.0244453574362	0.138838627473	1.0
GO:0046083	adenine metabolic process	1	1	PF3D7_1012400,	100.0	40.91	inf	0.0244453574362	0.138838627473	1.0
GO:0030388	fructose 1,6-bisphosphate metabolic process	1	1	PF3D7_1444800,	100.0	40.91	inf	0.0244453574362	0.138838627473	1.0
GO:1903189	glyoxal metabolic process	1	1	PF3D7_0627500,	100.0	40.91	inf	0.0244453574362	0.138838627473	1.0
GO:0002697	regulation of immune effector process	1	1	PF3D7_0817900,	100.0	40.91	inf	0.0244453574362	0.138838627473	1.0
GO:0002699	positive regulation of immune effector process	1	1	PF3D7_0817900,	100.0	40.91	inf	0.0244453574362	0.138838627473	1.0
GO:0002700	regulation of production of molecular mediator of immune response	1	1	PF3D7_0817900,	100.0	40.91	inf	0.0244453574362	0.138838627473	1.0
GO:0002702	positive regulation of production of molecular mediator of immune response	1	1	PF3D7_0817900,	100.0	40.91	inf	0.0244453574362	0.138838627473	1.0
GO:0002718	regulation of cytokine production involved in immune response	1	1	PF3D7_0817900,	100.0	40.91	inf	0.0244453574362	0.138838627473	1.0
GO:0002720	positive regulation of cytokine production involved in immune response	1	1	PF3D7_0817900,	100.0	40.91	inf	0.0244453574362	0.138838627473	1.0
GO:0006021	inositol biosynthetic process	1	1	PF3D7_0511800,	100.0	40.91	inf	0.0244453574362	0.138838627473	1.0
GO:0006168	adenine salvage	1	1	PF3D7_1012400,	100.0	40.91	inf	0.0244453574362	0.138838627473	1.0
GO:0006178	guanine salvage	1	1	PF3D7_1012400,	100.0	40.91	inf	0.0244453574362	0.138838627473	1.0
GO:0006231	dTMP biosynthetic process	1	1	PF3D7_0417200,	100.0	40.91	inf	0.0244453574362	0.138838627473	1.0
GO:0009441	glycolate metabolic process	1	1	PF3D7_0627500,	100.0	40.91	inf	0.0244453574362	0.138838627473	1.0
GO:0006090	pyruvate metabolic process	26	3	PF3D7_1120100,PF3D7_1436000,PF3D7_1444800,	11.5	4.72	5.31	0.0245891305677	0.138838627473	1.0
GO:0009132	nucleoside diphosphate metabolic process	26	3	PF3D7_1120100,PF3D7_1436000,PF3D7_1444800,	11.5	4.72	5.31	0.0245891305677	0.138838627473	1.0
GO:0046034	ATP metabolic process	46	4	PF3D7_1120100,PF3D7_1140100,PF3D7_1436000,PF3D7_1444800,	8.7	3.56	3.9	0.0251493689198	0.14029105795	1.0
GO:0000463	maturation of LSU-rRNA from tricistronic rRNA transcript (SSU-rRNA, 5.8S rRNA, LSU-rRNA)	11	2	PF3D7_1028400,PF3D7_1124900,	18.2	7.44	9.0	0.0282164545988	0.155526410467	1.0
GO:0046394	carboxylic acid biosynthetic process	48	4	PF3D7_0417200,PF3D7_0605900,PF3D7_0627500,PF3D7_1357900,	8.3	3.41	3.72	0.0288981368143	0.157409851118	1.0
GO:0009259	ribonucleotide metabolic process	73	5	PF3D7_1012400,PF3D7_1120100,PF3D7_1140100,PF3D7_1436000,PF3D7_1444800,	6.8	2.8	3.02	0.0322096218233	0.159728515573	1.0
GO:0006413	translational initiation	50	4	PF3D7_1143400,PF3D7_1206200,PF3D7_1206700,PF3D7_1243600,	8.0	3.27	3.56	0.0329623074157	0.159728515573	1.0
GO:0016053	organic acid biosynthetic process	50	4	PF3D7_0417200,PF3D7_0605900,PF3D7_0627500,PF3D7_1357900,	8.0	3.27	3.56	0.0329623074157	0.159728515573	1.0
GO:0051170	import into nucleus	12	2	PF3D7_0419600,PF3D7_1473700,	16.7	6.82	8.1	0.0333263417493	0.159728515573	1.0
GO:0034504	protein localization to nucleus	12	2	PF3D7_0419600,PF3D7_1473700,	16.7	6.82	8.1	0.0333263417493	0.159728515573	1.0
GO:0001732	formation of cytoplasmic translation initiation complex	12	2	PF3D7_1206200,PF3D7_1206700,	16.7	6.82	8.1	0.0333263417493	0.159728515573	1.0
GO:0006606	protein import into nucleus	12	2	PF3D7_0419600,PF3D7_1473700,	16.7	6.82	8.1	0.0333263417493	0.159728515573	1.0
GO:0006163	purine nucleotide metabolic process	74	5	PF3D7_1012400,PF3D7_1120100,PF3D7_1140100,PF3D7_1436000,PF3D7_1444800,	6.8	2.76	2.97	0.0338914754032	0.159728515573	1.0
GO:0006790	sulfur compound metabolic process	51	4	PF3D7_0627500,PF3D7_1121600,PF3D7_1128500,PF3D7_1239600,	7.8	3.21	3.48	0.0351136714682	0.159728515573	1.0
GO:0019637	organophosphate metabolic process	184	9	PF3D7_0417200,PF3D7_0511800,PF3D7_0627500,PF3D7_1012400,PF3D7_1120100,PF3D7_1140100,PF3D7_1239600,PF3D7_1436000,PF3D7_1444800,	4.9	2.0	2.14	0.0351664927958	0.159728515573	1.0
GO:0019693	ribose phosphate metabolic process	75	5	PF3D7_1012400,PF3D7_1120100,PF3D7_1140100,PF3D7_1436000,PF3D7_1444800,	6.7	2.73	2.93	0.0356271555139	0.159728515573	1.0
GO:0006364	rRNA processing	129	7	PF3D7_1028400,PF3D7_1124900,PF3D7_1144000,PF3D7_1424400,PF3D7_1433000,PF3D7_1441200,PF3D7_1461300,	5.4	2.22	2.37	0.0376391081035	0.159728515573	1.0
GO:0002682	regulation of immune system process	13	2	PF3D7_0102200,PF3D7_0817900,	15.4	6.29	7.36	0.0387664544958	0.159728515573	1.0
GO:0042364	water-soluble vitamin biosynthetic process	13	2	PF3D7_0627500,PF3D7_1239600,	15.4	6.29	7.36	0.0387664544958	0.159728515573	1.0
GO:0009110	vitamin biosynthetic process	13	2	PF3D7_0627500,PF3D7_1239600,	15.4	6.29	7.36	0.0387664544958	0.159728515573	1.0
GO:0072521	purine-containing compound metabolic process	78	5	PF3D7_1012400,PF3D7_1120100,PF3D7_1140100,PF3D7_1436000,PF3D7_1444800,	6.4	2.62	2.81	0.04116047669	0.159728515573	1.0
GO:0016072	rRNA metabolic process	133	7	PF3D7_1028400,PF3D7_1124900,PF3D7_1144000,PF3D7_1424400,PF3D7_1433000,PF3D7_1441200,PF3D7_1461300,	5.3	2.15	2.29	0.0432900280285	0.159728515573	1.0
GO:1901615	organic hydroxy compound metabolic process	33	3	PF3D7_0511800,PF3D7_0627500,PF3D7_1239600,	9.1	3.72	4.07	0.0456462135281	0.159728515573	1.0
GO:0030682	mitigation of host defenses by symbiont	2	1	PF3D7_1229400,	50.0	20.45	40.24	0.0482980392661	0.159728515573	1.0
GO:0090169	regulation of spindle assembly	2	1	PF3D7_0711500,	50.0	20.45	40.24	0.0482980392661	0.159728515573	1.0
GO:0090224	regulation of spindle organization	2	1	PF3D7_0711500,	50.0	20.45	40.24	0.0482980392661	0.159728515573	1.0
GO:0030042	actin filament depolymerization	2	1	PF3D7_0503400,	50.0	20.45	40.24	0.0482980392661	0.159728515573	1.0
GO:1901673	regulation of mitotic spindle assembly	2	1	PF3D7_0711500,	50.0	20.45	40.24	0.0482980392661	0.159728515573	1.0
GO:0031291	Ran protein signal transduction	2	1	PF3D7_0711500,	50.0	20.45	40.24	0.0482980392661	0.159728515573	1.0
GO:0006020	inositol metabolic process	2	1	PF3D7_0511800,	50.0	20.45	40.24	0.0482980392661	0.159728515573	1.0
GO:0060236	regulation of mitotic spindle organization	2	1	PF3D7_0711500,	50.0	20.45	40.24	0.0482980392661	0.159728515573	1.0
GO:0106380	purine ribonucleotide salvage	2	1	PF3D7_1012400,	50.0	20.45	40.24	0.0482980392661	0.159728515573	1.0
GO:0055129	L-proline biosynthetic process	2	1	PF3D7_1357900,	50.0	20.45	40.24	0.0482980392661	0.159728515573	1.0
GO:0002684	positive regulation of immune system process	2	1	PF3D7_0817900,	50.0	20.45	40.24	0.0482980392661	0.159728515573	1.0
GO:0031347	regulation of defense response	2	1	PF3D7_1229400,	50.0	20.45	40.24	0.0482980392661	0.159728515573	1.0
GO:0052562	suppression by symbiont of host immune response	2	1	PF3D7_1229400,	50.0	20.45	40.24	0.0482980392661	0.159728515573	1.0
GO:0030091	protein repair	2	1	PF3D7_0627500,	50.0	20.45	40.24	0.0482980392661	0.159728515573	1.0
GO:0052170	suppression by symbiont of host innate immune response	2	1	PF3D7_1229400,	50.0	20.45	40.24	0.0482980392661	0.159728515573	1.0
GO:0009177	pyrimidine deoxyribonucleoside monophosphate biosynthetic process	2	1	PF3D7_0417200,	50.0	20.45	40.24	0.0482980392661	0.159728515573	1.0
GO:0052031	modulation by symbiont of host defense response	2	1	PF3D7_1229400,	50.0	20.45	40.24	0.0482980392661	0.159728515573	1.0
GO:0009176	pyrimidine deoxyribonucleoside monophosphate metabolic process	2	1	PF3D7_0417200,	50.0	20.45	40.24	0.0482980392661	0.159728515573	1.0
GO:0009162	deoxyribonucleoside monophosphate metabolic process	2	1	PF3D7_0417200,	50.0	20.45	40.24	0.0482980392661	0.159728515573	1.0
GO:0009157	deoxyribonucleoside monophosphate biosynthetic process	2	1	PF3D7_0417200,	50.0	20.45	40.24	0.0482980392661	0.159728515573	1.0
GO:0009113	purine nucleobase biosynthetic process	2	1	PF3D7_1012400,	50.0	20.45	40.24	0.0482980392661	0.159728515573	1.0
GO:0042357	thiamine diphosphate metabolic process	2	1	PF3D7_1239600,	50.0	20.45	40.24	0.0482980392661	0.159728515573	1.0
GO:0043096	purine nucleobase salvage	2	1	PF3D7_1012400,	50.0	20.45	40.24	0.0482980392661	0.159728515573	1.0
GO:0006561	proline biosynthetic process	2	1	PF3D7_1357900,	50.0	20.45	40.24	0.0482980392661	0.159728515573	1.0
GO:0043649	dicarboxylic acid catabolic process	2	1	PF3D7_1308200,	50.0	20.45	40.24	0.0482980392661	0.159728515573	1.0
GO:0052167	modulation by symbiont of host innate immune response	2	1	PF3D7_1229400,	50.0	20.45	40.24	0.0482980392661	0.159728515573	1.0
GO:0006560	proline metabolic process	2	1	PF3D7_1357900,	50.0	20.45	40.24	0.0482980392661	0.159728515573	1.0
GO:0044414	suppression of host defenses by symbiont	2	1	PF3D7_1229400,	50.0	20.45	40.24	0.0482980392661	0.159728515573	1.0
GO:0006421	asparaginyl-tRNA aminoacylation	2	1	PF3D7_0211800,	50.0	20.45	40.24	0.0482980392661	0.159728515573	1.0
GO:0006359	regulation of transcription by RNA polymerase III	2	1	PF3D7_0817900,	50.0	20.45	40.24	0.0482980392661	0.159728515573	1.0
GO:0032264	IMP salvage	2	1	PF3D7_1012400,	50.0	20.45	40.24	0.0482980392661	0.159728515573	1.0
GO:0046100	hypoxanthine metabolic process	2	1	PF3D7_1012400,	50.0	20.45	40.24	0.0482980392661	0.159728515573	1.0
GO:0009229	thiamine diphosphate biosynthetic process	2	1	PF3D7_1239600,	50.0	20.45	40.24	0.0482980392661	0.159728515573	1.0
GO:0006144	purine nucleobase metabolic process	2	1	PF3D7_1012400,	50.0	20.45	40.24	0.0482980392661	0.159728515573	1.0
GO:0031348	negative regulation of defense response	2	1	PF3D7_1229400,	50.0	20.45	40.24	0.0482980392661	0.159728515573	1.0
GO:0006538	glutamate catabolic process	2	1	PF3D7_1308200,	50.0	20.45	40.24	0.0482980392661	0.159728515573	1.0
GO:0032261	purine nucleotide salvage	2	1	PF3D7_1012400,	50.0	20.45	40.24	0.0482980392661	0.159728515573	1.0

## Sheet: S9 legend
Gene Ontology analysis of proteins that were significantly enriched in the DDX5 IP MS samples when compared to control sample (Table EV7). Number of genes annotated with each “biological process” term in the P. falciparum genome (Bgd count), number of significantly enriched proteins with this term (Result count), p-value (calculated using a Fisher’s exact test), and Benjamini corrected p-value (F…
