# Supplementary material for: Discovery of RUF6 ncRNA–interacting proteins involved in P. falciparum immune evasion
Source: Life Sci Alliance. 2022 Nov 15;6(1):e202201577. doi: 10.26508/lsa.202201577 (PMC9670795; doi:10.26508/lsa.202201577)
Supplement: Supplementary file 13 [file LSA-2022-01577_TableS11.xlsx]

## Sheet: S11 table
Table S11: Shared proteins significantly enriched in the ChIRP RUF6 MS and DDX5 IP MS samples
proteins	MW (kDa)	Description
PF3D7_0501600	46.7	rhoptry-associated protein 2
PF3D7_0918000	44.6	glideosome-associated protein 50
PF3D7_0501500	47	rhoptry-associated protein 3
PF3D7_1445900	60	ATP-dependent RNA helicase DDX5, putative
PF3D7_0506900	86.7	rhomboid protease ROM4
PF3D7_1471100	33.4	exported protein 2
PF3D7_0423500	42.6	glideosome associated protein with multiple membrane spans 2
PF3D7_0627700	132.8	transportin
PF3D7_0919000	31.8	nucleosome assembly protein
PF3D7_1116400	56.5	guanine nucleotide-exchange factor SEC12
PF3D7_0702400	14.2	small exported membrane protein 1
PF3D7_0108700	135.6	secreted ookinete protein, putative
PF3D7_1455300	69.5	conserved Plasmodium protein, unknown function
PF3D7_1107300	381.9	polyadenylate-binding protein-interacting protein 1, putative
PF3D7_0704300	217.5	conserved Plasmodium membrane protein, unknown function
PF3D7_0819600	32.2	conserved Plasmodium protein, unknown function
PF3D7_1104200	167.4	chromatin remodeling protein
PF3D7_1021900	267.4	PHAX domain-containing protein, putative
PF3D7_0103900	67.8	parasite-infected erythrocyte surface protein
PF3D7_1110200	152.2	pre-mRNA-processing factor 6, putative
PF3D7_1248900	49.5	26S protease regulatory subunit 8, putative
PF3D7_1342600	92.3	myosin A
PF3D7_0413600	44.7	26S protease regulatory subunit 6B, putative
proteins with 1.99 ratio and Adj. p-value ≤ 0.05
PF3D7_0106800	24.3	ras-related protein Rab-5C
PF3D7_0721100	29.3	conserved Plasmodium protein, unknown function
PF3D7_1311500	46.8	26S protease regulatory subunit 7, putative

## Sheet: S11 legend
Shared proteins significantly enriched in the ChIRP RUF6 MS and DDX5 IP MS samples. Results from proteomics analysis of ChIRP RUF6 targeted MS and DDX5 IP-MS.
