# Supplementary material for: Discovery of RUF6 ncRNA–interacting proteins involved in P. falciparum immune evasion
Source: Life Sci Alliance. 2022 Nov 15;6(1):e202201577. doi: 10.26508/lsa.202201577 (PMC9670795; doi:10.26508/lsa.202201577)
Supplement: Supplementary file 14 [file LSA-2022-01577_TableS12.xlsx]

## Sheet: S12 table
Table S12: Gene Ontology analysis (biological process) of shared proteins significantly enriched in the ChIRP RUF6 MS and DDX5 IP MS samples
ID	Name	Bgd count	Result count	Result gene list	Pct of bgd	Fold enrichment	Odds ratio	P-value	Benjamini	Bonferroni
GO:0043254	regulation of protein-containing complex assembly	16	3	PF3D7_0413600,PF3D7_1116400,PF3D7_1311500,	18.8	39.68	55.75	4.95842702862e-05	0.00183827643276	0.00500801129891
GO:0060260	regulation of transcription initiation from RNA polymerase II promoter	4	2	PF3D7_0413600,PF3D7_1311500,	50.0	105.83	230.62	0.00012740529732	0.00183827643276	0.0128679350294
GO:0045898	regulation of RNA polymerase II transcription preinitiation complex assembly	4	2	PF3D7_0413600,PF3D7_1311500,	50.0	105.83	230.62	0.00012740529732	0.00183827643276	0.0128679350294
GO:0060261	positive regulation of transcription initiation from RNA polymerase II promoter	4	2	PF3D7_0413600,PF3D7_1311500,	50.0	105.83	230.62	0.00012740529732	0.00183827643276	0.0128679350294
GO:2000142	regulation of DNA-templated transcription, initiation	4	2	PF3D7_0413600,PF3D7_1311500,	50.0	105.83	230.62	0.00012740529732	0.00183827643276	0.0128679350294
GO:0045899	positive regulation of RNA polymerase II transcription preinitiation complex assembly	4	2	PF3D7_0413600,PF3D7_1311500,	50.0	105.83	230.62	0.00012740529732	0.00183827643276	0.0128679350294
GO:2000144	positive regulation of DNA-templated transcription, initiation	4	2	PF3D7_0413600,PF3D7_1311500,	50.0	105.83	230.62	0.00012740529732	0.00183827643276	0.0128679350294
GO:0031334	positive regulation of protein-containing complex assembly	7	2	PF3D7_0413600,PF3D7_1311500,	28.6	60.47	92.19	0.000442083117065	0.00496115498039	0.0446503948235
GO:0070682	proteasome regulatory particle assembly	7	2	PF3D7_0413600,PF3D7_1248900,	28.6	60.47	92.19	0.000442083117065	0.00496115498039	0.0446503948235
GO:0043248	proteasome assembly	13	2	PF3D7_0413600,PF3D7_1248900,	15.4	32.56	41.85	0.00161392408816	0.0163006332904	0.163006332904
GO:0045944	positive regulation of transcription by RNA polymerase II	14	2	PF3D7_0413600,PF3D7_1311500,	14.3	30.24	38.36	0.00187750654559	0.0172389237368	0.189628161104
GO:0031497	chromatin assembly	15	2	PF3D7_0919000,PF3D7_1104200,	13.3	28.22	35.4	0.00216013651346	0.0181811489883	0.21817378786
GO:0034728	nucleosome organization	18	2	PF3D7_0919000,PF3D7_1104200,	11.1	23.52	28.74	0.00312061663321	0.0221909343714	0.315182279954
GO:0006333	chromatin assembly or disassembly	18	2	PF3D7_0919000,PF3D7_1104200,	11.1	23.52	28.74	0.00312061663321	0.0221909343714	0.315182279954
GO:0043933	protein-containing complex subunit organization	223	5	PF3D7_0413600,PF3D7_0919000,PF3D7_1104200,PF3D7_1110200,PF3D7_1248900,	2.2	4.75	5.9	0.00329568332248	0.0221909343714	0.33286401557
GO:0016584	nucleosome positioning	1	1	PF3D7_1104200,	100.0	211.65	inf	0.00472473294988	0.0298248767461	0.477198027938
GO:0006323	DNA packaging	26	2	PF3D7_0919000,PF3D7_1104200,	7.7	16.28	19.13	0.00647832965008	0.0384888996858	0.654311294658
GO:0034622	cellular protein-containing complex assembly	177	4	PF3D7_0413600,PF3D7_0919000,PF3D7_1110200,PF3D7_1248900,	2.3	4.78	5.69	0.00870143762671	0.0453447146219	0.878845200298
GO:0090113	regulation of ER to Golgi vesicle-mediated transport by GTP hydrolysis	2	1	PF3D7_1116400,	50.0	105.83	220.18	0.00942810898079	0.0453447146219	0.95223900706
GO:0003400	regulation of COPII vesicle coating	2	1	PF3D7_1116400,	50.0	105.83	220.18	0.00942810898079	0.0453447146219	0.95223900706
GO:0060628	regulation of ER to Golgi vesicle-mediated transport	2	1	PF3D7_1116400,	50.0	105.83	220.18	0.00942810898079	0.0453447146219	0.95223900706
GO:0071824	protein-DNA complex subunit organization	33	2	PF3D7_0919000,PF3D7_1104200,	6.1	12.83	14.79	0.0103158423779	0.0473590945529	1.0
GO:0065003	protein-containing complex assembly	193	4	PF3D7_0413600,PF3D7_0919000,PF3D7_1110200,PF3D7_1248900,	2.1	4.39	5.19	0.0117303365375	0.0504113489049	1.0
GO:0044409	entry into host	103	3	PF3D7_0423500,PF3D7_0501600,PF3D7_1342600,	2.9	6.16	7.12	0.0119789343932	0.0504113489049	1.0
GO:0006325	chromatin organization	40	2	PF3D7_0919000,PF3D7_1104200,	5.0	10.58	12.05	0.0149372259132	0.0597439478387	1.0
GO:0006511	ubiquitin-dependent protein catabolic process	113	3	PF3D7_0413600,PF3D7_1248900,PF3D7_1311500,	2.7	5.62	6.46	0.0153796301367	0.0597439478387	1.0
GO:0019941	modification-dependent protein catabolic process	116	3	PF3D7_0413600,PF3D7_1248900,PF3D7_1311500,	2.6	5.47	6.28	0.0164963966698	0.0617087430982	1.0
GO:0052126	movement in host environment	120	3	PF3D7_0423500,PF3D7_0501600,PF3D7_1342600,	2.5	5.29	6.06	0.018055489715	0.0628829124555	1.0
GO:0043632	modification-dependent macromolecule catabolic process	120	3	PF3D7_0413600,PF3D7_1248900,PF3D7_1311500,	2.5	5.29	6.06	0.018055489715	0.0628829124555	1.0
GO:0000244	spliceosomal tri-snRNP complex assembly	4	1	PF3D7_1110200,	25.0	52.91	73.36	0.0187711585832	0.0631962338968	1.0
GO:0006508	proteolysis	227	4	PF3D7_0413600,PF3D7_0506900,PF3D7_1248900,PF3D7_1311500,	1.8	3.73	4.36	0.0202667013166	0.0660302204184	1.0
GO:0006357	regulation of transcription by RNA polymerase II	49	2	PF3D7_0413600,PF3D7_1311500,	4.1	8.64	9.72	0.0219494141827	0.069277838514	1.0
GO:0009306	protein secretion	5	1	PF3D7_1116400,	20.0	42.33	55.01	0.0234110153581	0.0702771337948	1.0
GO:0044257	cellular protein catabolic process	138	3	PF3D7_0413600,PF3D7_1248900,PF3D7_1311500,	2.2	4.6	5.23	0.0260720657436	0.0702771337948	1.0
GO:0051603	proteolysis involved in cellular protein catabolic process	138	3	PF3D7_0413600,PF3D7_1248900,PF3D7_1311500,	2.2	4.6	5.23	0.0260720657436	0.0702771337948	1.0
GO:0046907	intracellular transport	248	4	PF3D7_0103900,PF3D7_0106800,PF3D7_0627700,PF3D7_1342600,	1.6	3.41	3.97	0.0270880387538	0.0702771337948	1.0
GO:0060627	regulation of vesicle-mediated transport	6	1	PF3D7_1116400,	16.7	35.28	44.0	0.0280298816229	0.0702771337948	1.0
GO:0030050	vesicle transport along actin filament	6	1	PF3D7_1342600,	16.7	35.28	44.0	0.0280298816229	0.0702771337948	1.0
GO:0099515	actin filament-based transport	6	1	PF3D7_1342600,	16.7	35.28	44.0	0.0280298816229	0.0702771337948	1.0
GO:0032386	regulation of intracellular transport	6	1	PF3D7_1116400,	16.7	35.28	44.0	0.0280298816229	0.0702771337948	1.0
GO:0051649	establishment of localization in cell	252	4	PF3D7_0103900,PF3D7_0106800,PF3D7_0627700,PF3D7_1342600,	1.6	3.36	3.9	0.0285283414415	0.0702771337948	1.0
GO:0071103	DNA conformation change	58	2	PF3D7_0919000,PF3D7_1104200,	3.4	7.3	8.14	0.0300712657095	0.0708490709475	1.0
GO:0030163	protein catabolic process	146	3	PF3D7_0413600,PF3D7_1248900,PF3D7_1311500,	2.1	4.35	4.93	0.0301634658489	0.0708490709475	1.0
GO:0099518	vesicle cytoskeletal trafficking	7	1	PF3D7_1342600,	14.3	30.24	36.66	0.0326278480411	0.0748957420944	1.0
GO:0007029	endoplasmic reticulum organization	8	1	PF3D7_0103900,	12.5	26.46	31.42	0.0372050049004	0.0835045665542	1.0
GO:0030048	actin filament-based movement	9	1	PF3D7_1342600,	11.1	23.52	27.48	0.0417614421203	0.0878730344615	1.0
GO:0051650	establishment of vesicle localization	9	1	PF3D7_1342600,	11.1	23.52	27.48	0.0417614421203	0.0878730344615	1.0
GO:0051648	vesicle localization	9	1	PF3D7_1342600,	11.1	23.52	27.48	0.0417614421203	0.0878730344615	1.0
GO:0030705	cytoskeleton-dependent intracellular transport	10	1	PF3D7_1342600,	10.0	21.17	24.42	0.0462972492471	0.0913396913748	1.0
GO:0006334	nucleosome assembly	10	1	PF3D7_0919000,	10.0	21.17	24.42	0.0462972492471	0.0913396913748	1.0
GO:0006465	signal peptide processing	10	1	PF3D7_0506900,	10.0	21.17	24.42	0.0462972492471	0.0913396913748	1.0
GO:1901565	organonitrogen compound catabolic process	174	3	PF3D7_0413600,PF3D7_1248900,PF3D7_1311500,	1.7	3.65	4.1	0.0470263757573	0.0913396913748	1.0

## Sheet: S12 legend
Gene Ontology analysis of shared proteins significantly enriched in the ChIRP RUF6 MS and DDX5 IP MS samples (Table EV10). Number of genes annotated with each “biological function” term in the P. falciparum genome (Bgd count), number of significantly enriched proteins with this term (Result count), p-value (calculated using a Fisher’s exact test), and Benjamini corrected p-value (FDR) are shown. …
