# Supplementary material for: Discovery of RUF6 ncRNA–interacting proteins involved in P. falciparum immune evasion
Source: Life Sci Alliance. 2022 Nov 15;6(1):e202201577. doi: 10.26508/lsa.202201577 (PMC9670795; doi:10.26508/lsa.202201577)
Supplement: Supplementary file 15 [file LSA-2022-01577_TableS13.xlsx]

## Sheet: S13 table
Table S13: Gene Ontology analysis (molecular function) of shared proteins significantly enriched in the ChIRP RUF6 MS and DDX5 IP MS samples
ID	Name	Bgd count	Result count	Result gene list	Pct of bgd	Fold enrichment	Odds ratio	P-value	Benjamini	Bonferroni
GO:0005515	protein binding	605	12	PF3D7_0103900,PF3D7_0423500,PF3D7_0501600,PF3D7_0702400,PF3D7_0819600,PF3D7_0918000,PF3D7_1021900,PF3D7_1107300,PF3D7_1110200,PF3D7_1116400,PF3D7_1342600,PF3D7_1471100,	2.0	4.2	7.82	4.49322947906e-06	0.00043135002999	0.00043135002999
GO:0051020	GTPase binding	1	1	PF3D7_1116400,	100.0	211.65	inf	0.00472473294988	0.100566495795	0.453574363189
GO:0005537	mannose binding	1	1	PF3D7_0103900,	100.0	211.65	inf	0.00472473294988	0.100566495795	0.453574363189
GO:0003723	RNA binding	628	8	PF3D7_0423500,PF3D7_0501500,PF3D7_0501600,PF3D7_0918000,PF3D7_1021900,PF3D7_1107300,PF3D7_1445900,PF3D7_1471100,	1.3	2.7	3.63	0.00607434548523	0.100566495795	0.583137166582
GO:0140657	ATP-dependent activity	267	5	PF3D7_0413600,PF3D7_1104200,PF3D7_1248900,PF3D7_1342600,PF3D7_1445900,	1.9	3.96	4.86	0.00711374626592	0.100566495795	0.682919641528
GO:0045145	single-stranded DNA 5'-3' exodeoxyribonuclease activity	2	1	PF3D7_1455300,	50.0	105.83	220.18	0.00942810898079	0.100566495795	0.905098462156
GO:0036402	proteasome-activating activity	2	1	PF3D7_0413600,	50.0	105.83	220.18	0.00942810898079	0.100566495795	0.905098462156
GO:0008199	ferric iron binding	2	1	PF3D7_0918000,	50.0	105.83	220.18	0.00942810898079	0.100566495795	0.905098462156
GO:0043495	protein-membrane adaptor activity	2	1	PF3D7_0918000,	50.0	105.83	220.18	0.00942810898079	0.100566495795	0.905098462156
GO:0003993	acid phosphatase activity	3	1	PF3D7_0918000,	33.3	70.55	110.07	0.0141102202617	0.106001836705	1.0
GO:0016887	ATP hydrolysis activity	110	3	PF3D7_0413600,PF3D7_1248900,PF3D7_1445900,	2.7	5.77	6.64	0.0143076492607	0.106001836705	1.0
GO:0016787	hydrolase activity	119	3	PF3D7_0413600,PF3D7_0918000,PF3D7_1248900,	2.5	5.34	6.12	0.0176581856687	0.106001836705	1.0
GO:0008139	nuclear localization sequence binding	4	1	PF3D7_0627700,	25.0	52.91	73.36	0.0187711585832	0.106001836705	1.0
GO:0015267	channel activity	4	1	PF3D7_1471100,	25.0	52.91	73.36	0.0187711585832	0.106001836705	1.0
GO:0008297	single-stranded DNA exodeoxyribonuclease activity	4	1	PF3D7_1455300,	25.0	52.91	73.36	0.0187711585832	0.106001836705	1.0
GO:0048029	monosaccharide binding	4	1	PF3D7_0103900,	25.0	52.91	73.36	0.0187711585832	0.106001836705	1.0
GO:0061608	nuclear import signal receptor activity	4	1	PF3D7_0627700,	25.0	52.91	73.36	0.0187711585832	0.106001836705	1.0
GO:0035312	5'-3' exodeoxyribonuclease activity	5	1	PF3D7_1455300,	20.0	42.33	55.01	0.0234110153581	0.112372873719	1.0
GO:0008198	ferrous iron binding	5	1	PF3D7_0918000,	20.0	42.33	55.01	0.0234110153581	0.112372873719	1.0
GO:0030246	carbohydrate binding	5	1	PF3D7_0103900,	20.0	42.33	55.01	0.0234110153581	0.112372873719	1.0
GO:0030898	actin-dependent ATPase activity	6	1	PF3D7_1342600,	16.7	35.28	44.0	0.0280298816229	0.126879844366	1.0
GO:0003674	molecular function	821	8	PF3D7_0413600,PF3D7_0627700,PF3D7_0918000,PF3D7_1104200,PF3D7_1116400,PF3D7_1248900,PF3D7_1342600,PF3D7_1445900,	1.0	2.06	2.65	0.0290766310004	0.126879844366	1.0
GO:0000146	microfilament motor activity	7	1	PF3D7_1342600,	14.3	30.24	36.66	0.0326278480411	0.130511392165	1.0
GO:0140142	nucleocytoplasmic carrier activity	7	1	PF3D7_0627700,	14.3	30.24	36.66	0.0326278480411	0.130511392165	1.0
GO:0008233	peptidase activity	159	3	PF3D7_0413600,PF3D7_0506900,PF3D7_1248900,	1.9	3.99	4.51	0.0375040669951	0.144015617261	1.0
GO:0048256	flap endonuclease activity	9	1	PF3D7_1455300,	11.1	23.52	27.48	0.0417614421203	0.154196093983	1.0

## Sheet: S13 legend
Gene Ontology analysis of shared proteins significantly enriched in the ChIRP RUF6 MS and DDX5 IP MS samples (Table EV10). Number of genes annotated with each “molecular function” term in the P. falciparum genome (Bgd count), number of significantly enriched proteins with this term (Result count), p-value (calculated using a Fisher’s exact test), and Benjamini corrected p-value (FDR) are shown. A…
