# Supplementary material for: Discovery of RUF6 ncRNA–interacting proteins involved in P. falciparum immune evasion
Source: Life Sci Alliance. 2022 Nov 15;6(1):e202201577. doi: 10.26508/lsa.202201577 (PMC9670795; doi:10.26508/lsa.202201577)
Supplement: Supplementary file 17 [file LSA-2022-01577_TableS15.xlsx]

## Sheet: S15 table
Table S15: Gene Ontology analysis (biological process) of significantly down-regulated genes in DDX5 knocksideways
ID	Name	Bgd count	Result count	Result gene list	Pct of bgd	Fold enrichment	Odds ratio	P-value	Benjamini	Bonferroni
GO:0006412	translation	271	105	PF3D7_0102900,PF3D7_0210100,PF3D7_0211800,PF3D7_0212300,PF3D7_0219200,PF3D7_0304400,PF3D7_0307200,PF3D7_0312800,PF3D7_0315100,PF3D7_0316800,PF3D7_0317600,PF3D7_0322900,PF3D7_0415900,PF3D7_0422400,PF3D7_0503800,PF3D7_0507100,PF3D7_0516200,PF3D7_0516900,PF3D7_0517000,PF3D7_0517700,PF3D7_0519400,PF3D7_0520000,PF3D7_0528200,PF3D7_0607000,PF3D7_0610900,PF3D7_0614500,PF3D7_0618300,PF3D7_0622800,PF3D7_0…	38.7	3.4	5.83	9.47309492643e-34	1.02593618053e-30	1.02593618053e-30
GO:0022613	ribonucleoprotein complex biogenesis	248	95	PF3D7_0106400,PF3D7_0106700,PF3D7_0109700,PF3D7_0205500,PF3D7_0214400,PF3D7_0218500,PF3D7_0302100,PF3D7_0307200,PF3D7_0308900,PF3D7_0312800,PF3D7_0405400,PF3D7_0422400,PF3D7_0515000,PF3D7_0517000,PF3D7_0517700,PF3D7_0526300,PF3D7_0528200,PF3D7_0602100,PF3D7_0612900,PF3D7_0707900,PF3D7_0710600,PF3D7_0716100,PF3D7_0716800,PF3D7_0719600,PF3D7_0719700,PF3D7_0721300,PF3D7_0721600,PF3D7_0801500,PF3D7_0…	38.3	3.36	5.61	5.58442449314e-30	3.02396586303e-27	6.04793172607e-27
GO:0044085	Not yet available	250	95	PF3D7_0106400,PF3D7_0106700,PF3D7_0109700,PF3D7_0205500,PF3D7_0214400,PF3D7_0218500,PF3D7_0302100,PF3D7_0307200,PF3D7_0308900,PF3D7_0312800,PF3D7_0405400,PF3D7_0422400,PF3D7_0515000,PF3D7_0517000,PF3D7_0517700,PF3D7_0526300,PF3D7_0528200,PF3D7_0602100,PF3D7_0612900,PF3D7_0707900,PF3D7_0710600,PF3D7_0716100,PF3D7_0716800,PF3D7_0719600,PF3D7_0719700,PF3D7_0721300,PF3D7_0721600,PF3D7_0801500,PF3D7_0…	38.0	3.33	5.54	1.18404264002e-29	4.27439393048e-27	1.28231817914e-26
GO:0006396	RNA processing	362	105	PF3D7_0106400,PF3D7_0106700,PF3D7_0109700,PF3D7_0205500,PF3D7_0209200,PF3D7_0218500,PF3D7_0302100,PF3D7_0307200,PF3D7_0308900,PF3D7_0311100,PF3D7_0405400,PF3D7_0422500,PF3D7_0503300,PF3D7_0513200,PF3D7_0515000,PF3D7_0516300,PF3D7_0517300,PF3D7_0522800,PF3D7_0524900,PF3D7_0526300,PF3D7_0526500,PF3D7_0602100,PF3D7_0610200,PF3D7_0615400,PF3D7_0622200,PF3D7_0625600,PF3D7_0705000,PF3D7_0707900,PF3D7_0…	29.0	2.54	3.68	9.68763641898e-22	2.62292756044e-19	1.04917102418e-18
GO:0016070	RNA metabolic process	408	112	PF3D7_0106400,PF3D7_0106700,PF3D7_0109700,PF3D7_0205500,PF3D7_0209200,PF3D7_0218500,PF3D7_0302100,PF3D7_0307200,PF3D7_0308900,PF3D7_0311100,PF3D7_0405400,PF3D7_0422500,PF3D7_0503300,PF3D7_0511500,PF3D7_0513200,PF3D7_0515000,PF3D7_0516300,PF3D7_0517300,PF3D7_0522800,PF3D7_0524900,PF3D7_0526300,PF3D7_0526500,PF3D7_0602100,PF3D7_0610200,PF3D7_0615400,PF3D7_0622200,PF3D7_0625600,PF3D7_0705000,PF3D7_0…	27.5	2.41	3.43	4.50528153234e-21	8.81320788187e-19	4.87921989952e-18
GO:0042254	ribosome biogenesis	194	71	PF3D7_0106400,PF3D7_0106700,PF3D7_0109700,PF3D7_0214400,PF3D7_0307200,PF3D7_0312800,PF3D7_0422400,PF3D7_0517000,PF3D7_0526300,PF3D7_0602100,PF3D7_0612900,PF3D7_0707900,PF3D7_0710600,PF3D7_0716100,PF3D7_0719600,PF3D7_0719700,PF3D7_0721300,PF3D7_0721600,PF3D7_0801500,PF3D7_0802300,PF3D7_0803100,PF3D7_0813900,PF3D7_0816000,PF3D7_0818800,PF3D7_0825500,PF3D7_0921800,PF3D7_0931100,PF3D7_1008800,PF3D7_1…	36.6	3.21	4.99	4.88266364646e-21	8.81320788187e-19	5.28792472912e-18
GO:0002181	cytoplasmic translation	37	28	PF3D7_0212300,PF3D7_0312800,PF3D7_0415900,PF3D7_0503800,PF3D7_0516900,PF3D7_0517700,PF3D7_0528200,PF3D7_0716800,PF3D7_0813600,PF3D7_0815600,PF3D7_0821700,PF3D7_0823100,PF3D7_1007900,PF3D7_1010600,PF3D7_1026800,PF3D7_1103100,PF3D7_1109900,PF3D7_1123400,PF3D7_1130200,PF3D7_1142600,PF3D7_1206200,PF3D7_1212700,PF3D7_1244800,PF3D7_1323100,PF3D7_1338200,PF3D7_1351400,PF3D7_1410600,PF3D7_1460300,	75.7	6.63	25.4	9.83480427862e-20	1.52158471911e-17	1.06510930337e-16
GO:0010467	Not yet available	451	109	PF3D7_0106400,PF3D7_0106700,PF3D7_0109700,PF3D7_0205500,PF3D7_0209200,PF3D7_0218500,PF3D7_0302100,PF3D7_0307200,PF3D7_0308900,PF3D7_0311100,PF3D7_0405400,PF3D7_0422500,PF3D7_0503300,PF3D7_0505000,PF3D7_0513200,PF3D7_0515000,PF3D7_0516300,PF3D7_0517300,PF3D7_0522800,PF3D7_0524900,PF3D7_0526300,PF3D7_0526500,PF3D7_0602100,PF3D7_0610200,PF3D7_0615400,PF3D7_0622200,PF3D7_0625600,PF3D7_0705000,PF3D7_0…	24.2	2.12	2.84	5.7243696671e-16	7.74936543684e-14	6.19949234947e-13
GO:0071826	ribonucleoprotein complex subunit organization	101	43	PF3D7_0205500,PF3D7_0218500,PF3D7_0302100,PF3D7_0308900,PF3D7_0405400,PF3D7_0422400,PF3D7_0515000,PF3D7_0517000,PF3D7_0517700,PF3D7_0528200,PF3D7_0716800,PF3D7_0719600,PF3D7_0719700,PF3D7_0721600,PF3D7_0802300,PF3D7_0813600,PF3D7_0815600,PF3D7_0827000,PF3D7_0909800,PF3D7_0921800,PF3D7_1007900,PF3D7_1010600,PF3D7_1026800,PF3D7_1027800,PF3D7_1030100,PF3D7_1106000,PF3D7_1110200,PF3D7_1125500,PF3D7_1…	42.6	3.73	6.16	7.30071923505e-16	8.78519881284e-14	7.90667893156e-13
GO:0022618	ribonucleoprotein complex assembly	98	42	PF3D7_0205500,PF3D7_0218500,PF3D7_0302100,PF3D7_0308900,PF3D7_0405400,PF3D7_0422400,PF3D7_0515000,PF3D7_0517000,PF3D7_0517700,PF3D7_0528200,PF3D7_0716800,PF3D7_0719600,PF3D7_0719700,PF3D7_0721600,PF3D7_0802300,PF3D7_0813600,PF3D7_0815600,PF3D7_0827000,PF3D7_0909800,PF3D7_0921800,PF3D7_1007900,PF3D7_1010600,PF3D7_1026800,PF3D7_1027800,PF3D7_1106000,PF3D7_1110200,PF3D7_1125500,PF3D7_1126900,PF3D7_1…	42.9	3.76	6.22	1.20847220965e-15	1.30877540305e-13	1.30877540305e-12
GO:0034660	Not yet available	247	68	PF3D7_0102900,PF3D7_0106400,PF3D7_0106700,PF3D7_0109700,PF3D7_0209200,PF3D7_0211800,PF3D7_0307200,PF3D7_0513200,PF3D7_0516300,PF3D7_0524900,PF3D7_0526300,PF3D7_0602100,PF3D7_0622200,PF3D7_0622800,PF3D7_0707900,PF3D7_0709600,PF3D7_0717400,PF3D7_0717700,PF3D7_0801500,PF3D7_0802300,PF3D7_0803100,PF3D7_0813900,PF3D7_0818800,PF3D7_0821600,PF3D7_0825500,PF3D7_0921800,PF3D7_0931100,PF3D7_1008800,PF3D7_1…	27.5	2.41	3.22	5.98121005833e-13	5.88877317561e-11	6.47765049317e-10
GO:0042273	ribosomal large subunit biogenesis	62	29	PF3D7_0307200,PF3D7_0312800,PF3D7_0517000,PF3D7_0612900,PF3D7_0707900,PF3D7_0716100,PF3D7_0719600,PF3D7_0921800,PF3D7_1027800,PF3D7_1028300,PF3D7_1107700,PF3D7_1123900,PF3D7_1124800,PF3D7_1124900,PF3D7_1129400,PF3D7_1130200,PF3D7_1142600,PF3D7_1251500,PF3D7_1309100,PF3D7_1323400,PF3D7_1340300,PF3D7_1354300,PF3D7_1405800,PF3D7_1414300,PF3D7_1424100,PF3D7_1424400,PF3D7_1431700,PF3D7_1434500,PF3D7_1…	46.8	4.1	7.15	2.44846250445e-12	2.20973741026e-10	2.65168489231e-09
GO:0042274	ribosomal small subunit biogenesis	49	25	PF3D7_0106400,PF3D7_0106700,PF3D7_0109700,PF3D7_0214400,PF3D7_0422400,PF3D7_0719700,PF3D7_0721600,PF3D7_0801500,PF3D7_0802300,PF3D7_0813900,PF3D7_0818800,PF3D7_0825500,PF3D7_1013100,PF3D7_1020700,PF3D7_1026800,PF3D7_1123900,PF3D7_1124800,PF3D7_1144000,PF3D7_1302700,PF3D7_1302800,PF3D7_1308300,PF3D7_1317800,PF3D7_1333600,PF3D7_1408600,PF3D7_1448000,	51.0	4.47	8.43	7.20683876532e-12	6.00385106372e-10	7.80500638284e-09
GO:0034470	ncRNA processing	200	57	PF3D7_0106400,PF3D7_0106700,PF3D7_0109700,PF3D7_0209200,PF3D7_0307200,PF3D7_0513200,PF3D7_0516300,PF3D7_0524900,PF3D7_0526300,PF3D7_0602100,PF3D7_0622200,PF3D7_0707900,PF3D7_0709600,PF3D7_0717400,PF3D7_0801500,PF3D7_0802300,PF3D7_0803100,PF3D7_0813900,PF3D7_0818800,PF3D7_0821600,PF3D7_0825500,PF3D7_0921800,PF3D7_0931100,PF3D7_1008800,PF3D7_1013100,PF3D7_1020700,PF3D7_1028000,PF3D7_1028300,PF3D7_1…	28.5	2.5	3.34	1.15021303782e-11	8.8977194283e-10	1.24568071996e-08
GO:0016072	rRNA metabolic process	134	44	PF3D7_0106400,PF3D7_0106700,PF3D7_0109700,PF3D7_0209200,PF3D7_0307200,PF3D7_0526300,PF3D7_0602100,PF3D7_0707900,PF3D7_0801500,PF3D7_0802300,PF3D7_0803100,PF3D7_0813900,PF3D7_0818800,PF3D7_0825500,PF3D7_0921800,PF3D7_0931100,PF3D7_1008800,PF3D7_1013100,PF3D7_1020700,PF3D7_1028300,PF3D7_1107700,PF3D7_1109400,PF3D7_1110300,PF3D7_1118500,PF3D7_1123900,PF3D7_1124800,PF3D7_1124900,PF3D7_1129400,PF3D7_1…	32.8	2.88	4.04	1.72866751769e-11	1.24809794777e-09	1.87214692165e-08
GO:0006364	rRNA processing	130	43	PF3D7_0106400,PF3D7_0106700,PF3D7_0109700,PF3D7_0307200,PF3D7_0526300,PF3D7_0602100,PF3D7_0707900,PF3D7_0801500,PF3D7_0802300,PF3D7_0803100,PF3D7_0813900,PF3D7_0818800,PF3D7_0825500,PF3D7_0921800,PF3D7_0931100,PF3D7_1008800,PF3D7_1013100,PF3D7_1020700,PF3D7_1028300,PF3D7_1107700,PF3D7_1109400,PF3D7_1110300,PF3D7_1118500,PF3D7_1123900,PF3D7_1124800,PF3D7_1124900,PF3D7_1129400,PF3D7_1144000,PF3D7_1…	33.1	2.9	4.08	2.25965565923e-11	1.52950442434e-09	2.44720707895e-08
GO:0016071	mRNA metabolic process	185	52	PF3D7_0205500,PF3D7_0209200,PF3D7_0218500,PF3D7_0302100,PF3D7_0308900,PF3D7_0311100,PF3D7_0405400,PF3D7_0513200,PF3D7_0515000,PF3D7_0516300,PF3D7_0517300,PF3D7_0522800,PF3D7_0526500,PF3D7_0610200,PF3D7_0615400,PF3D7_0625600,PF3D7_0705000,PF3D7_0722500,PF3D7_0723900,PF3D7_0819000,PF3D7_0821600,PF3D7_0906600,PF3D7_0909800,PF3D7_0935000,PF3D7_1003800,PF3D7_1010200,PF3D7_1030100,PF3D7_1033600,PF3D7_1…	28.1	2.46	3.25	1.73471415571e-10	1.1051149592e-08	1.87869543064e-07
GO:0006397	mRNA processing	145	44	PF3D7_0205500,PF3D7_0218500,PF3D7_0302100,PF3D7_0308900,PF3D7_0311100,PF3D7_0405400,PF3D7_0513200,PF3D7_0515000,PF3D7_0517300,PF3D7_0522800,PF3D7_0526500,PF3D7_0610200,PF3D7_0625600,PF3D7_0705000,PF3D7_0722500,PF3D7_0723900,PF3D7_0819000,PF3D7_0821600,PF3D7_0906600,PF3D7_0909800,PF3D7_0935000,PF3D7_1003800,PF3D7_1030100,PF3D7_1033600,PF3D7_1110200,PF3D7_1123900,PF3D7_1125500,PF3D7_1126900,PF3D7_1…	30.3	2.66	3.59	3.25254817995e-10	1.95694982161e-08	3.52250967889e-07
GO:0043933	protein-containing complex subunit organization	222	55	PF3D7_0205500,PF3D7_0212300,PF3D7_0218500,PF3D7_0302100,PF3D7_0308900,PF3D7_0309600,PF3D7_0405400,PF3D7_0422400,PF3D7_0505000,PF3D7_0515000,PF3D7_0517000,PF3D7_0517700,PF3D7_0528200,PF3D7_0626800,PF3D7_0716800,PF3D7_0719300,PF3D7_0719600,PF3D7_0719700,PF3D7_0721600,PF3D7_0723600,PF3D7_0802300,PF3D7_0813600,PF3D7_0815600,PF3D7_0820000,PF3D7_0827000,PF3D7_0909800,PF3D7_0921800,PF3D7_1007900,PF3D7_1…	24.8	2.17	2.73	8.39509708842e-09	4.7852053404e-07	9.09189014675e-06
GO:0030490	maturation of SSU-rRNA	32	16	PF3D7_0106400,PF3D7_0106700,PF3D7_0109700,PF3D7_0801500,PF3D7_0802300,PF3D7_0813900,PF3D7_0825500,PF3D7_1013100,PF3D7_1020700,PF3D7_1123900,PF3D7_1124800,PF3D7_1144000,PF3D7_1302700,PF3D7_1333600,PF3D7_1408600,PF3D7_1448000,	50.0	4.38	7.97	6.95892140836e-08	3.76825594262e-06	7.53651188525e-05
GO:0008380	RNA splicing	129	36	PF3D7_0218500,PF3D7_0302100,PF3D7_0308900,PF3D7_0405400,PF3D7_0422500,PF3D7_0503300,PF3D7_0515000,PF3D7_0517300,PF3D7_0522800,PF3D7_0526500,PF3D7_0722500,PF3D7_0723900,PF3D7_0821600,PF3D7_0909800,PF3D7_0935000,PF3D7_1003800,PF3D7_1022400,PF3D7_1030100,PF3D7_1033600,PF3D7_1110200,PF3D7_1123900,PF3D7_1125500,PF3D7_1126900,PF3D7_1230800,PF3D7_1234800,PF3D7_1237200,PF3D7_1238300,PF3D7_1243100,PF3D7_1…	27.9	2.45	3.15	1.55260910343e-07	7.98409284926e-06	0.000168147565902
GO:0065003	protein-containing complex assembly	192	47	PF3D7_0205500,PF3D7_0218500,PF3D7_0302100,PF3D7_0308900,PF3D7_0309600,PF3D7_0405400,PF3D7_0422400,PF3D7_0505000,PF3D7_0515000,PF3D7_0517000,PF3D7_0517700,PF3D7_0528200,PF3D7_0626800,PF3D7_0716800,PF3D7_0719600,PF3D7_0719700,PF3D7_0721600,PF3D7_0723600,PF3D7_0802300,PF3D7_0813600,PF3D7_0815600,PF3D7_0827000,PF3D7_0909800,PF3D7_0921800,PF3D7_1007900,PF3D7_1010600,PF3D7_1026800,PF3D7_1027800,PF3D7_1…	24.5	2.15	2.66	1.62188405063e-07	7.98409284926e-06	0.000175650042684
GO:0000462	maturation of SSU-rRNA from tricistronic rRNA transcript (SSU-rRNA, 5.8S rRNA, LSU-rRNA)	23	13	PF3D7_0106400,PF3D7_0106700,PF3D7_0109700,PF3D7_0801500,PF3D7_0802300,PF3D7_0813900,PF3D7_0825500,PF3D7_1013100,PF3D7_1124800,PF3D7_1144000,PF3D7_1302700,PF3D7_1333600,PF3D7_1408600,	56.5	4.96	10.32	1.87050153774e-07	8.80762245816e-06	0.000202575316538
GO:0034622	cellular protein-containing complex assembly	176	44	PF3D7_0205500,PF3D7_0218500,PF3D7_0302100,PF3D7_0308900,PF3D7_0405400,PF3D7_0422400,PF3D7_0515000,PF3D7_0517000,PF3D7_0517700,PF3D7_0528200,PF3D7_0716800,PF3D7_0719600,PF3D7_0719700,PF3D7_0721600,PF3D7_0723600,PF3D7_0802300,PF3D7_0813600,PF3D7_0815600,PF3D7_0827000,PF3D7_0909800,PF3D7_0921800,PF3D7_1007900,PF3D7_1010600,PF3D7_1026800,PF3D7_1027800,PF3D7_1106000,PF3D7_1110200,PF3D7_1125500,PF3D7_1…	25.0	2.19	2.73	2.15796109233e-07	9.73779942916e-06	0.0002337071863
GO:0000375	RNA splicing, via transesterification reactions	104	30	PF3D7_0218500,PF3D7_0302100,PF3D7_0308900,PF3D7_0405400,PF3D7_0422500,PF3D7_0515000,PF3D7_0517300,PF3D7_0522800,PF3D7_0722500,PF3D7_0723900,PF3D7_0909800,PF3D7_0935000,PF3D7_1003800,PF3D7_1022400,PF3D7_1030100,PF3D7_1033600,PF3D7_1110200,PF3D7_1123900,PF3D7_1125500,PF3D7_1126900,PF3D7_1234800,PF3D7_1238300,PF3D7_1243100,PF3D7_1309300,PF3D7_1316500,PF3D7_1330800,PF3D7_1414800,PF3D7_1420000,PF3D7_1…	28.8	2.53	3.27	7.9691316531e-07	3.45222783212e-05	0.000863056958031
GO:0042255	ribosome assembly	46	18	PF3D7_0422400,PF3D7_0517000,PF3D7_0719600,PF3D7_0719700,PF3D7_0721600,PF3D7_0802300,PF3D7_0921800,PF3D7_1026800,PF3D7_1027800,PF3D7_1130200,PF3D7_1251500,PF3D7_1308300,PF3D7_1309100,PF3D7_1317800,PF3D7_1323400,PF3D7_1414300,PF3D7_1424100,PF3D7_1434500,	39.1	3.43	5.13	1.0617716749e-06	4.42268739968e-05	0.00114989872392
GO:0002183	cytoplasmic translational initiation	17	10	PF3D7_0517700,PF3D7_0528200,PF3D7_0716800,PF3D7_0813600,PF3D7_0815600,PF3D7_1007900,PF3D7_1010600,PF3D7_1206200,PF3D7_1212700,PF3D7_1410600,	58.8	5.16	11.28	3.17934087506e-06	0.0001275268951	0.00344322616769
GO:0000398	mRNA splicing, via spliceosome	100	28	PF3D7_0218500,PF3D7_0302100,PF3D7_0308900,PF3D7_0405400,PF3D7_0515000,PF3D7_0517300,PF3D7_0522800,PF3D7_0722500,PF3D7_0723900,PF3D7_0909800,PF3D7_0935000,PF3D7_1003800,PF3D7_1030100,PF3D7_1033600,PF3D7_1110200,PF3D7_1123900,PF3D7_1125500,PF3D7_1126900,PF3D7_1234800,PF3D7_1238300,PF3D7_1243100,PF3D7_1309300,PF3D7_1316500,PF3D7_1330800,PF3D7_1414800,PF3D7_1420000,PF3D7_1443300,PF3D7_1461600,	28.0	2.45	3.13	3.57249510888e-06	0.000133414213894	0.00386901220292
GO:0000377	RNA splicing, via transesterification reactions with bulged adenosine as nucleophile	100	28	PF3D7_0218500,PF3D7_0302100,PF3D7_0308900,PF3D7_0405400,PF3D7_0515000,PF3D7_0517300,PF3D7_0522800,PF3D7_0722500,PF3D7_0723900,PF3D7_0909800,PF3D7_0935000,PF3D7_1003800,PF3D7_1030100,PF3D7_1033600,PF3D7_1110200,PF3D7_1123900,PF3D7_1125500,PF3D7_1126900,PF3D7_1234800,PF3D7_1238300,PF3D7_1243100,PF3D7_1309300,PF3D7_1316500,PF3D7_1330800,PF3D7_1414800,PF3D7_1420000,PF3D7_1443300,PF3D7_1461600,	28.0	2.45	3.13	3.57249510888e-06	0.000133414213894	0.00386901220292
GO:0001732	formation of cytoplasmic translation initiation complex	12	8	PF3D7_0517700,PF3D7_0528200,PF3D7_0716800,PF3D7_0815600,PF3D7_1007900,PF3D7_1010600,PF3D7_1206200,PF3D7_1212700,	66.7	5.85	15.75	8.89651568908e-06	0.000321164216376	0.00963492649127
GO:0006413	translational initiation	50	17	PF3D7_0315100,PF3D7_0517700,PF3D7_0528200,PF3D7_0607000,PF3D7_0716800,PF3D7_0813600,PF3D7_0815600,PF3D7_0918300,PF3D7_1007900,PF3D7_1010600,PF3D7_1019000,PF3D7_1204300,PF3D7_1206200,PF3D7_1212700,PF3D7_1326400,PF3D7_1368200,PF3D7_1410600,	34.0	2.98	4.1	1.94301796603e-05	0.000678802728134	0.0210428845721
GO:0022607	Not yet available	249	50	PF3D7_0205500,PF3D7_0218500,PF3D7_0302100,PF3D7_0308900,PF3D7_0309600,PF3D7_0405400,PF3D7_0422400,PF3D7_0505000,PF3D7_0515000,PF3D7_0517000,PF3D7_0517700,PF3D7_0528200,PF3D7_0626800,PF3D7_0716800,PF3D7_0719600,PF3D7_0719700,PF3D7_0721600,PF3D7_0723600,PF3D7_0727200,PF3D7_0802300,PF3D7_0813600,PF3D7_0815600,PF3D7_0827000,PF3D7_0909800,PF3D7_0921800,PF3D7_1007900,PF3D7_1010600,PF3D7_1015900,PF3D7_1…	20.1	1.76	2.05	3.13861383868e-05	0.00106222462103	0.033991187873
GO:0000470	maturation of LSU-rRNA	22	10	PF3D7_0307200,PF3D7_0707900,PF3D7_0921800,PF3D7_1107700,PF3D7_1123900,PF3D7_1124900,PF3D7_1129400,PF3D7_1354300,PF3D7_1405800,PF3D7_1424400,	45.5	3.99	6.57	6.19836041737e-05	0.00203418919152	0.0671282433201
GO:0006414	translational elongation	27	11	PF3D7_0309600,PF3D7_0319600,PF3D7_0826700,PF3D7_0913200,PF3D7_1103100,PF3D7_1123400,PF3D7_1204300,PF3D7_1338300,PF3D7_1357000,PF3D7_1357100,PF3D7_1451100,	40.7	3.57	5.43	9.03796968345e-05	0.00287885916682	0.0978812116717
GO:0140694	non-membrane-bounded organelle assembly	61	18	PF3D7_0422400,PF3D7_0517000,PF3D7_0719600,PF3D7_0719700,PF3D7_0721600,PF3D7_0802300,PF3D7_0921800,PF3D7_1026800,PF3D7_1027800,PF3D7_1130200,PF3D7_1251500,PF3D7_1308300,PF3D7_1309100,PF3D7_1317800,PF3D7_1323400,PF3D7_1414300,PF3D7_1424100,PF3D7_1434500,	29.5	2.59	3.33	9.49109031823e-05	0.00293681451847	0.102788508146
GO:0000027	ribosomal large subunit assembly	28	11	PF3D7_0517000,PF3D7_0719600,PF3D7_0921800,PF3D7_1027800,PF3D7_1130200,PF3D7_1251500,PF3D7_1309100,PF3D7_1323400,PF3D7_1414300,PF3D7_1424100,PF3D7_1434500,	39.3	3.44	5.11	0.000133745917545	0.00402275909567	0.144846828701
GO:0006351	transcription, DNA-templated	68	19	PF3D7_0205500,PF3D7_0215700,PF3D7_0318200,PF3D7_0509400,PF3D7_0610900,PF3D7_0923000,PF3D7_1015900,PF3D7_1037600,PF3D7_1134700,PF3D7_1143300,PF3D7_1206600,PF3D7_1302000,PF3D7_1314900,PF3D7_1329000,PF3D7_1342700,PF3D7_1364800,PF3D7_1406200,PF3D7_1421400,PF3D7_1463400,	27.9	2.45	3.08	0.000137434982954	0.00402275909567	0.14884208654
GO:0000460	maturation of 5.8S rRNA	20	9	PF3D7_0602100,PF3D7_0707900,PF3D7_0825500,PF3D7_0921800,PF3D7_1107700,PF3D7_1124800,PF3D7_1144000,PF3D7_1354300,PF3D7_1405800,	45.0	3.95	6.44	0.000161195473796	0.00459407100319	0.174574698121
GO:0006520	cellular amino acid metabolic process	87	22	PF3D7_0102900,PF3D7_0211800,PF3D7_0309500,PF3D7_0621200,PF3D7_0622800,PF3D7_0717700,PF3D7_0727200,PF3D7_0922600,PF3D7_1012600,PF3D7_1104000,PF3D7_1116200,PF3D7_1126000,PF3D7_1213800,PF3D7_1308200,PF3D7_1327800,PF3D7_1331700,PF3D7_1349200,PF3D7_1357900,PF3D7_1367700,PF3D7_1410200,PF3D7_1420400,PF3D7_1445100,	25.3	2.22	2.7	0.000209120546647	0.00580711671843	0.226477552019
GO:0000028	ribosomal small subunit assembly	13	7	PF3D7_0422400,PF3D7_0719700,PF3D7_0721600,PF3D7_0802300,PF3D7_1026800,PF3D7_1308300,PF3D7_1317800,	53.8	4.72	9.17	0.000223949594182	0.00591554659755	0.2425374105
GO:0000387	spliceosomal snRNP assembly	13	7	PF3D7_0218500,PF3D7_0405400,PF3D7_0515000,PF3D7_0909800,PF3D7_1110200,PF3D7_1125500,PF3D7_1126900,	53.8	4.72	9.17	0.000223949594182	0.00591554659755	0.2425374105
GO:0009179	purine ribonucleoside diphosphate metabolic process	17	8	PF3D7_0626800,PF3D7_0915400,PF3D7_0922500,PF3D7_1015900,PF3D7_1120100,PF3D7_1436000,PF3D7_1439900,PF3D7_1462800,	47.1	4.13	6.99	0.000258972378367	0.00623260190604	0.280467085772
GO:0006757	ATP generation from ADP	17	8	PF3D7_0626800,PF3D7_0915400,PF3D7_0922500,PF3D7_1015900,PF3D7_1120100,PF3D7_1436000,PF3D7_1439900,PF3D7_1462800,	47.1	4.13	6.99	0.000258972378367	0.00623260190604	0.280467085772
GO:0046031	ADP metabolic process	17	8	PF3D7_0626800,PF3D7_0915400,PF3D7_0922500,PF3D7_1015900,PF3D7_1120100,PF3D7_1436000,PF3D7_1439900,PF3D7_1462800,	47.1	4.13	6.99	0.000258972378367	0.00623260190604	0.280467085772
GO:0006096	glycolytic process	17	8	PF3D7_0626800,PF3D7_0915400,PF3D7_0922500,PF3D7_1015900,PF3D7_1120100,PF3D7_1436000,PF3D7_1439900,PF3D7_1462800,	47.1	4.13	6.99	0.000258972378367	0.00623260190604	0.280467085772
GO:0006541	glutamine metabolic process	10	6	PF3D7_0309500,PF3D7_0922600,PF3D7_1012600,PF3D7_1116200,PF3D7_1308200,PF3D7_1410200,	60.0	5.26	11.77	0.000300730112718	0.00708023287118	0.325690712074
GO:0009185	ribonucleoside diphosphate metabolic process	18	8	PF3D7_0626800,PF3D7_0915400,PF3D7_0922500,PF3D7_1015900,PF3D7_1120100,PF3D7_1436000,PF3D7_1439900,PF3D7_1462800,	44.4	3.9	6.29	0.000420046783278	0.00947730554772	0.454910666291
GO:0009135	purine nucleoside diphosphate metabolic process	18	8	PF3D7_0626800,PF3D7_0915400,PF3D7_0922500,PF3D7_1015900,PF3D7_1120100,PF3D7_1436000,PF3D7_1439900,PF3D7_1462800,	44.4	3.9	6.29	0.000420046783278	0.00947730554772	0.454910666291
GO:0006091	generation of precursor metabolites and energy	27	10	PF3D7_0610800,PF3D7_0626800,PF3D7_0915400,PF3D7_0922500,PF3D7_1015900,PF3D7_1120100,PF3D7_1325100,PF3D7_1436000,PF3D7_1439900,PF3D7_1462800,	37.0	3.25	4.63	0.000475423994108	0.0105078405228	0.514884185619
GO:0031123	RNA 3'-end processing	32	11	PF3D7_0205500,PF3D7_0209200,PF3D7_0513200,PF3D7_0526500,PF3D7_0625600,PF3D7_0819000,PF3D7_0821600,PF3D7_1144000,PF3D7_1241100,PF3D7_1407100,PF3D7_1417500,	34.4	3.01	4.13	0.00052416231051	0.0113533556456	0.567667782282
GO:0016043	Not yet available	323	56	PF3D7_0205500,PF3D7_0212300,PF3D7_0218500,PF3D7_0302100,PF3D7_0308900,PF3D7_0309600,PF3D7_0405400,PF3D7_0422400,PF3D7_0505000,PF3D7_0515000,PF3D7_0517000,PF3D7_0517700,PF3D7_0528200,PF3D7_0626800,PF3D7_0716800,PF3D7_0719300,PF3D7_0719600,PF3D7_0719700,PF3D7_0721600,PF3D7_0723600,PF3D7_0731100,PF3D7_0802300,PF3D7_0813600,PF3D7_0815600,PF3D7_0820000,PF3D7_0827000,PF3D7_0909800,PF3D7_0921800,PF3D7_1…	17.3	1.52	1.7	0.000667218106172	0.0141685727252	0.722597208984
GO:0019752	carboxylic acid metabolic process	161	32	PF3D7_0102900,PF3D7_0211800,PF3D7_0309500,PF3D7_0621200,PF3D7_0622800,PF3D7_0626800,PF3D7_0627500,PF3D7_0717700,PF3D7_0727200,PF3D7_0915400,PF3D7_0922500,PF3D7_0922600,PF3D7_1012600,PF3D7_1015900,PF3D7_1104000,PF3D7_1116200,PF3D7_1120100,PF3D7_1126000,PF3D7_1213800,PF3D7_1308200,PF3D7_1323000,PF3D7_1327800,PF3D7_1331700,PF3D7_1349200,PF3D7_1357900,PF3D7_1367700,PF3D7_1410200,PF3D7_1420400,PF3D7_1…	19.9	1.74	1.98	0.00102699219229	0.0213890873894	1.0
GO:1903311	regulation of mRNA metabolic process	35	11	PF3D7_0205500,PF3D7_0302100,PF3D7_0309800,PF3D7_0517300,PF3D7_0623100,PF3D7_1139100,PF3D7_1230800,PF3D7_1308900,PF3D7_1330800,PF3D7_1406200,PF3D7_1417200,	31.4	2.76	3.61	0.00123157346052	0.0251659256177	1.0
GO:0006082	organic acid metabolic process	164	32	PF3D7_0102900,PF3D7_0211800,PF3D7_0309500,PF3D7_0621200,PF3D7_0622800,PF3D7_0626800,PF3D7_0627500,PF3D7_0717700,PF3D7_0727200,PF3D7_0915400,PF3D7_0922500,PF3D7_0922600,PF3D7_1012600,PF3D7_1015900,PF3D7_1104000,PF3D7_1116200,PF3D7_1120100,PF3D7_1126000,PF3D7_1213800,PF3D7_1308200,PF3D7_1323000,PF3D7_1327800,PF3D7_1331700,PF3D7_1349200,PF3D7_1357900,PF3D7_1367700,PF3D7_1410200,PF3D7_1420400,PF3D7_1…	19.5	1.71	1.94	0.00141825613114	0.0271818746937	1.0
GO:0043436	oxoacid metabolic process	164	32	PF3D7_0102900,PF3D7_0211800,PF3D7_0309500,PF3D7_0621200,PF3D7_0622800,PF3D7_0626800,PF3D7_0627500,PF3D7_0717700,PF3D7_0727200,PF3D7_0915400,PF3D7_0922500,PF3D7_0922600,PF3D7_1012600,PF3D7_1015900,PF3D7_1104000,PF3D7_1116200,PF3D7_1120100,PF3D7_1126000,PF3D7_1213800,PF3D7_1308200,PF3D7_1323000,PF3D7_1327800,PF3D7_1331700,PF3D7_1349200,PF3D7_1357900,PF3D7_1367700,PF3D7_1410200,PF3D7_1420400,PF3D7_1…	19.5	1.71	1.94	0.00141825613114	0.0271818746937	1.0
GO:0016052	carbohydrate catabolic process	21	8	PF3D7_0626800,PF3D7_0915400,PF3D7_0922500,PF3D7_1015900,PF3D7_1120100,PF3D7_1436000,PF3D7_1439900,PF3D7_1462800,	38.1	3.34	4.84	0.00143062498388	0.0271818746937	1.0
GO:0006165	nucleoside diphosphate phosphorylation	21	8	PF3D7_0626800,PF3D7_0915400,PF3D7_0922500,PF3D7_1015900,PF3D7_1120100,PF3D7_1436000,PF3D7_1439900,PF3D7_1462800,	38.1	3.34	4.84	0.00143062498388	0.0271818746937	1.0
GO:0006616	SRP-dependent cotranslational protein targeting to membrane, translocation	3	3	PF3D7_0821800,PF3D7_1346100,PF3D7_1450100,	100.0	8.77	inf	0.00147665609967	0.0275521036414	1.0
GO:0006418	tRNA aminoacylation for protein translation	41	12	PF3D7_0102900,PF3D7_0211800,PF3D7_0622800,PF3D7_0717700,PF3D7_1104000,PF3D7_1126000,PF3D7_1213800,PF3D7_1331700,PF3D7_1349200,PF3D7_1367700,PF3D7_1420400,PF3D7_1445100,	29.3	2.57	3.26	0.00150099179579	0.0275521036414	1.0
GO:0043631	RNA polyadenylation	9	5	PF3D7_0513200,PF3D7_0625600,PF3D7_0819000,PF3D7_0821600,PF3D7_1241100,	55.6	4.87	9.79	0.0016134416779	0.0286452022486	1.0
GO:0019318	hexose metabolic process	9	5	PF3D7_0922500,PF3D7_1017400,PF3D7_1436000,PF3D7_1439900,PF3D7_1462800,	55.6	4.87	9.79	0.0016134416779	0.0286452022486	1.0
GO:0009064	glutamine family amino acid metabolic process	17	7	PF3D7_0309500,PF3D7_0922600,PF3D7_1012600,PF3D7_1116200,PF3D7_1308200,PF3D7_1357900,PF3D7_1410200,	41.2	3.61	5.49	0.00168424571671	0.0294199695355	1.0
GO:0000466	maturation of 5.8S rRNA from tricistronic rRNA transcript (SSU-rRNA, 5.8S rRNA, LSU-rRNA)	13	6	PF3D7_0825500,PF3D7_1107700,PF3D7_1124800,PF3D7_1144000,PF3D7_1354300,PF3D7_1405800,	46.2	4.05	6.72	0.00181673855234	0.0312306008283	1.0
GO:0043039	tRNA aminoacylation	42	12	PF3D7_0102900,PF3D7_0211800,PF3D7_0622800,PF3D7_0717700,PF3D7_1104000,PF3D7_1126000,PF3D7_1213800,PF3D7_1331700,PF3D7_1349200,PF3D7_1367700,PF3D7_1420400,PF3D7_1445100,	28.6	2.51	3.15	0.00188858544641	0.0313692545145	1.0
GO:0043038	amino acid activation	42	12	PF3D7_0102900,PF3D7_0211800,PF3D7_0622800,PF3D7_0717700,PF3D7_1104000,PF3D7_1126000,PF3D7_1213800,PF3D7_1331700,PF3D7_1349200,PF3D7_1367700,PF3D7_1420400,PF3D7_1445100,	28.6	2.51	3.15	0.00188858544641	0.0313692545145	1.0
GO:0006399	tRNA metabolic process	114	24	PF3D7_0102900,PF3D7_0211800,PF3D7_0516300,PF3D7_0524900,PF3D7_0622200,PF3D7_0622800,PF3D7_0709600,PF3D7_0717400,PF3D7_0717700,PF3D7_0821600,PF3D7_1020700,PF3D7_1028000,PF3D7_1104000,PF3D7_1126000,PF3D7_1213800,PF3D7_1227800,PF3D7_1249100,PF3D7_1327200,PF3D7_1331700,PF3D7_1349200,PF3D7_1349400,PF3D7_1367700,PF3D7_1420400,PF3D7_1445100,	21.1	1.85	2.12	0.0019116997211	0.0313692545145	1.0
GO:0051252	Not yet available	37	11	PF3D7_0205500,PF3D7_0302100,PF3D7_0309800,PF3D7_0517300,PF3D7_0623100,PF3D7_1139100,PF3D7_1230800,PF3D7_1308900,PF3D7_1330800,PF3D7_1406200,PF3D7_1417200,	29.7	2.61	3.33	0.00204089309703	0.0321779865671	1.0
GO:0046364	monosaccharide biosynthetic process	6	4	PF3D7_0922500,PF3D7_1436000,PF3D7_1439900,PF3D7_1462800,	66.7	5.85	15.64	0.00207983292677	0.0321779865671	1.0
GO:0019319	hexose biosynthetic process	6	4	PF3D7_0922500,PF3D7_1436000,PF3D7_1439900,PF3D7_1462800,	66.7	5.85	15.64	0.00207983292677	0.0321779865671	1.0
GO:0006094	gluconeogenesis	6	4	PF3D7_0922500,PF3D7_1436000,PF3D7_1439900,PF3D7_1462800,	66.7	5.85	15.64	0.00207983292677	0.0321779865671	1.0
GO:0070925	organelle assembly	84	19	PF3D7_0422400,PF3D7_0517000,PF3D7_0719600,PF3D7_0719700,PF3D7_0721600,PF3D7_0802300,PF3D7_0921800,PF3D7_1015900,PF3D7_1026800,PF3D7_1027800,PF3D7_1130200,PF3D7_1251500,PF3D7_1308300,PF3D7_1309100,PF3D7_1317800,PF3D7_1323400,PF3D7_1414300,PF3D7_1424100,PF3D7_1434500,	22.6	1.98	2.32	0.00234783601295	0.0358127662257	1.0
GO:0050684	regulation of mRNA processing	18	7	PF3D7_0302100,PF3D7_0517300,PF3D7_0623100,PF3D7_1139100,PF3D7_1230800,PF3D7_1330800,PF3D7_1406200,	38.9	3.41	4.99	0.00248873594709	0.0374347365374	1.0
GO:0006417	regulation of translation	33	10	PF3D7_0205500,PF3D7_0212300,PF3D7_0422500,PF3D7_0621300,PF3D7_0716800,PF3D7_1204300,PF3D7_1206200,PF3D7_1212700,PF3D7_1417200,PF3D7_1434600,	30.3	2.66	3.42	0.00276860704943	0.0410254305258	1.0
GO:0046939	nucleotide phosphorylation	23	8	PF3D7_0626800,PF3D7_0915400,PF3D7_0922500,PF3D7_1015900,PF3D7_1120100,PF3D7_1436000,PF3D7_1439900,PF3D7_1462800,	34.8	3.05	4.19	0.00280321501284	0.0410254305258	1.0
GO:0016051	carbohydrate biosynthetic process	10	5	PF3D7_0922500,PF3D7_1323000,PF3D7_1436000,PF3D7_1439900,PF3D7_1462800,	50.0	4.38	7.83	0.00292615324312	0.0416976837145	1.0
GO:0005996	monosaccharide metabolic process	10	5	PF3D7_0922500,PF3D7_1017400,PF3D7_1436000,PF3D7_1439900,PF3D7_1462800,	50.0	4.38	7.83	0.00292615324312	0.0416976837145	1.0
GO:0009408	response to heat	29	9	PF3D7_0113700,PF3D7_0205500,PF3D7_0409400,PF3D7_0708400,PF3D7_0708500,PF3D7_0708800,PF3D7_1116800,PF3D7_1211400,PF3D7_1438900,	31.0	2.72	3.54	0.0037427702055	0.0526418199033	1.0
GO:0009628	response to abiotic stimulus	40	11	PF3D7_0113700,PF3D7_0205500,PF3D7_0409400,PF3D7_0708400,PF3D7_0708500,PF3D7_0708800,PF3D7_1037600,PF3D7_1116800,PF3D7_1211400,PF3D7_1344200,PF3D7_1438900,	27.5	2.41	2.99	0.00401642314998	0.0557664906593	1.0
GO:0006006	glucose metabolic process	7	4	PF3D7_0922500,PF3D7_1436000,PF3D7_1439900,PF3D7_1462800,	57.1	5.01	10.42	0.0044165122187	0.0590504041093	1.0
GO:0006378	mRNA polyadenylation	7	4	PF3D7_0625600,PF3D7_0819000,PF3D7_0821600,PF3D7_1241100,	57.1	5.01	10.42	0.0044165122187	0.0590504041093	1.0
GO:0045727	Not yet available	7	4	PF3D7_0205500,PF3D7_0520000,PF3D7_1204300,PF3D7_1410600,	57.1	5.01	10.42	0.0044165122187	0.0590504041093	1.0
GO:0009266	response to temperature stimulus	30	9	PF3D7_0113700,PF3D7_0205500,PF3D7_0409400,PF3D7_0708400,PF3D7_0708500,PF3D7_0708800,PF3D7_1116800,PF3D7_1211400,PF3D7_1438900,	30.0	2.63	3.37	0.00481845437687	0.0620011818985	1.0
GO:0000463	maturation of LSU-rRNA from tricistronic rRNA transcript (SSU-rRNA, 5.8S rRNA, LSU-rRNA)	11	5	PF3D7_0307200,PF3D7_1107700,PF3D7_1124900,PF3D7_1354300,PF3D7_1405800,	45.5	3.99	6.52	0.00486620541216	0.0620011818985	1.0
GO:0000478	endonucleolytic cleavage involved in rRNA processing	11	5	PF3D7_0106700,PF3D7_0825500,PF3D7_1013100,PF3D7_1124800,PF3D7_1144000,	45.5	3.99	6.52	0.00486620541216	0.0620011818985	1.0
GO:0000479	endonucleolytic cleavage of tricistronic rRNA transcript (SSU-rRNA, 5.8S rRNA, LSU-rRNA)	11	5	PF3D7_0106700,PF3D7_0825500,PF3D7_1013100,PF3D7_1124800,PF3D7_1144000,	45.5	3.99	6.52	0.00486620541216	0.0620011818985	1.0
GO:0050896	Not yet available	41	11	PF3D7_0113700,PF3D7_0205500,PF3D7_0409400,PF3D7_0708400,PF3D7_0708500,PF3D7_0708800,PF3D7_1037600,PF3D7_1116800,PF3D7_1211400,PF3D7_1344200,PF3D7_1438900,	26.8	2.35	2.89	0.00493874797987	0.0621937681651	1.0
GO:0090501	RNA phosphodiester bond hydrolysis	31	9	PF3D7_0106700,PF3D7_0109700,PF3D7_0709600,PF3D7_0819000,PF3D7_0825500,PF3D7_1013100,PF3D7_1124800,PF3D7_1144000,PF3D7_1241100,	29.0	2.55	3.21	0.00611968522922	0.0761795299223	1.0
GO:0090502	RNA phosphodiester bond hydrolysis, endonucleolytic	16	6	PF3D7_0106700,PF3D7_0709600,PF3D7_0825500,PF3D7_1013100,PF3D7_1124800,PF3D7_1144000,	37.5	3.29	4.7	0.00628198539279	0.0773112520499	1.0
GO:0009132	nucleoside diphosphate metabolic process	26	8	PF3D7_0626800,PF3D7_0915400,PF3D7_0922500,PF3D7_1015900,PF3D7_1120100,PF3D7_1436000,PF3D7_1439900,PF3D7_1462800,	30.8	2.7	3.49	0.00655882645113	0.078924544962	1.0
GO:0006090	pyruvate metabolic process	26	8	PF3D7_0626800,PF3D7_0915400,PF3D7_0922500,PF3D7_1015900,PF3D7_1120100,PF3D7_1436000,PF3D7_1439900,PF3D7_1462800,	30.8	2.7	3.49	0.00655882645113	0.078924544962	1.0
GO:0006383	transcription by RNA polymerase III	12	5	PF3D7_1143300,PF3D7_1206600,PF3D7_1329000,PF3D7_1421400,PF3D7_1463400,	41.7	3.65	5.59	0.00756949128734	0.0891060767847	1.0
GO:0031124	mRNA 3'-end processing	12	5	PF3D7_0205500,PF3D7_0625600,PF3D7_0819000,PF3D7_0821600,PF3D7_1241100,	41.7	3.65	5.59	0.00756949128734	0.0891060767847	1.0
GO:0005975	carbohydrate metabolic process	45	11	PF3D7_0626800,PF3D7_0915400,PF3D7_0922500,PF3D7_1015900,PF3D7_1017400,PF3D7_1120100,PF3D7_1216200,PF3D7_1323000,PF3D7_1436000,PF3D7_1439900,PF3D7_1462800,	24.4	2.14	2.54	0.0104112908842	0.121241161587	1.0
GO:0006458	'de novo' protein folding	18	6	PF3D7_0113700,PF3D7_0201800,PF3D7_0409400,PF3D7_0621800,PF3D7_0831700,PF3D7_0917900,	33.3	2.92	3.92	0.0119403971235	0.13345028904	1.0
GO:0000469	cleavage involved in rRNA processing	18	6	PF3D7_0106700,PF3D7_0109700,PF3D7_0825500,PF3D7_1013100,PF3D7_1124800,PF3D7_1144000,	33.3	2.92	3.92	0.0119403971235	0.13345028904	1.0
GO:0043244	regulation of protein-containing complex disassembly	5	3	PF3D7_0212300,PF3D7_0619000,PF3D7_1204300,	60.0	5.26	11.71	0.0123663015488	0.13345028904	1.0
GO:0046184	aldehyde biosynthetic process	5	3	PF3D7_0621200,PF3D7_1116200,PF3D7_1439900,	60.0	5.26	11.71	0.0123663015488	0.13345028904	1.0
GO:0000447	endonucleolytic cleavage in ITS1 to separate SSU-rRNA from 5.8S rRNA and LSU-rRNA from tricistronic rRNA transcript (SSU-rRNA, 5.8S rRNA, LSU-rRNA)	5	3	PF3D7_0825500,PF3D7_1124800,PF3D7_1144000,	60.0	5.26	11.71	0.0123663015488	0.13345028904	1.0
GO:0045903	positive regulation of translational fidelity	2	2	PF3D7_0520000,PF3D7_1410600,	100.0	8.77	inf	0.012988165043	0.13345028904	1.0
GO:0006015	5-phosphoribose 1-diphosphate biosynthetic process	2	2	PF3D7_1325100,PF3D7_1327800,	100.0	8.77	inf	0.012988165043	0.13345028904	1.0
GO:0002184	cytoplasmic translational termination	2	2	PF3D7_0212300,PF3D7_1123400,	100.0	8.77	inf	0.012988165043	0.13345028904	1.0
GO:0006449	regulation of translational termination	2	2	PF3D7_0212300,PF3D7_1204300,	100.0	8.77	inf	0.012988165043	0.13345028904	1.0
GO:0006425	glutaminyl-tRNA aminoacylation	2	2	PF3D7_1331700,PF3D7_1349200,	100.0	8.77	inf	0.012988165043	0.13345028904	1.0
GO:0046391	5-phosphoribose 1-diphosphate metabolic process	2	2	PF3D7_1325100,PF3D7_1327800,	100.0	8.77	inf	0.012988165043	0.13345028904	1.0
GO:0070127	tRNA aminoacylation for mitochondrial protein translation	2	2	PF3D7_1367700,PF3D7_1420400,	100.0	8.77	inf	0.012988165043	0.13345028904	1.0
GO:0032784	regulation of DNA-templated transcription, elongation	9	4	PF3D7_0415300,PF3D7_0606100,PF3D7_0610900,PF3D7_1406200,	44.4	3.9	6.25	0.013184839268	0.13345028904	1.0
GO:0006098	pentose-phosphate shunt	9	4	PF3D7_0610800,PF3D7_1325100,PF3D7_1436000,PF3D7_1439900,	44.4	3.9	6.25	0.013184839268	0.13345028904	1.0
GO:0006950	Not yet available	66	14	PF3D7_0113700,PF3D7_0205500,PF3D7_0409400,PF3D7_0621200,PF3D7_0708400,PF3D7_0708500,PF3D7_0708800,PF3D7_0831700,PF3D7_0917900,PF3D7_1116200,PF3D7_1116800,PF3D7_1211400,PF3D7_1344200,PF3D7_1438900,	21.2	1.86	2.12	0.014955950693	0.149974950005	1.0
GO:0016310	phosphorylation	135	24	PF3D7_0102600,PF3D7_0302100,PF3D7_0415300,PF3D7_0424500,PF3D7_0424700,PF3D7_0626800,PF3D7_0628200,PF3D7_0726200,PF3D7_0821100,PF3D7_0902300,PF3D7_0915400,PF3D7_0922500,PF3D7_0926100,PF3D7_1015900,PF3D7_1016400,PF3D7_1039000,PF3D7_1103700,PF3D7_1120100,PF3D7_1200800,PF3D7_1342400,PF3D7_1436000,PF3D7_1439900,PF3D7_1445400,PF3D7_1462800,	17.8	1.56	1.71	0.0170176045712	0.169083172024	1.0
GO:0033750	ribosome localization	10	4	PF3D7_0214400,PF3D7_0716100,PF3D7_1124800,PF3D7_1368200,	40.0	3.51	5.21	0.0200239632846	0.188573497715	1.0
GO:0051156	glucose 6-phosphate metabolic process	10	4	PF3D7_0610800,PF3D7_1325100,PF3D7_1436000,PF3D7_1439900,	40.0	3.51	5.21	0.0200239632846	0.188573497715	1.0
GO:0006740	NADPH regeneration	10	4	PF3D7_0610800,PF3D7_1325100,PF3D7_1436000,PF3D7_1439900,	40.0	3.51	5.21	0.0200239632846	0.188573497715	1.0
GO:0000054	ribosomal subunit export from nucleus	10	4	PF3D7_0214400,PF3D7_0716100,PF3D7_1124800,PF3D7_1368200,	40.0	3.51	5.21	0.0200239632846	0.188573497715	1.0
GO:0098656	anion transmembrane transport	10	4	PF3D7_0316600,PF3D7_1037300,PF3D7_1223800,PF3D7_1340900,	40.0	3.51	5.21	0.0200239632846	0.188573497715	1.0
GO:0031126	sno(s)RNA 3'-end processing	10	4	PF3D7_0209200,PF3D7_0513200,PF3D7_1407100,PF3D7_1417500,	40.0	3.51	5.21	0.0200239632846	0.188573497715	1.0
GO:0051084	'de novo' posttranslational protein folding	15	5	PF3D7_0113700,PF3D7_0201800,PF3D7_0409400,PF3D7_0831700,PF3D7_0917900,	33.3	2.92	3.91	0.0214858745492	0.195539513754	1.0
GO:0051085	chaperone cofactor-dependent protein refolding	15	5	PF3D7_0113700,PF3D7_0201800,PF3D7_0409400,PF3D7_0831700,PF3D7_0917900,	33.3	2.92	3.91	0.0214858745492	0.195539513754	1.0
GO:0051254	Not yet available	15	5	PF3D7_0205500,PF3D7_0309800,PF3D7_1139100,PF3D7_1308900,PF3D7_1417200,	33.3	2.92	3.91	0.0214858745492	0.195539513754	1.0
GO:1903313	positive regulation of mRNA metabolic process	15	5	PF3D7_0205500,PF3D7_0309800,PF3D7_1139100,PF3D7_1308900,PF3D7_1417200,	33.3	2.92	3.91	0.0214858745492	0.195539513754	1.0
GO:0006457	protein folding	103	19	PF3D7_0113700,PF3D7_0201800,PF3D7_0306700,PF3D7_0306800,PF3D7_0322000,PF3D7_0409400,PF3D7_0608700,PF3D7_0621800,PF3D7_0627500,PF3D7_0708400,PF3D7_0708800,PF3D7_0831700,PF3D7_0917900,PF3D7_1116300,PF3D7_1132200,PF3D7_1229500,PF3D7_1253000,PF3D7_1357800,PF3D7_1438900,	18.4	1.62	1.78	0.0221731380245	0.199454878821	1.0
GO:0034605	cellular response to heat	6	3	PF3D7_0205500,PF3D7_0708400,PF3D7_1116800,	50.0	4.38	7.8	0.0226527701708	0.199454878821	1.0
GO:0001731	formation of translation preinitiation complex	6	3	PF3D7_0813600,PF3D7_1010600,PF3D7_1410600,	50.0	4.38	7.8	0.0226527701708	0.199454878821	1.0
GO:0031204	posttranslational protein targeting to membrane, translocation	6	3	PF3D7_0210000,PF3D7_0821800,PF3D7_1346100,	50.0	4.38	7.8	0.0226527701708	0.199454878821	1.0
GO:0006366	transcription by RNA polymerase II	32	8	PF3D7_0205500,PF3D7_0215700,PF3D7_0318200,PF3D7_0610900,PF3D7_1037600,PF3D7_1302000,PF3D7_1364800,PF3D7_1406200,	25.0	2.19	2.61	0.0239367151885	0.208171392067	1.0
GO:1901605	alpha-amino acid metabolic process	38	9	PF3D7_0309500,PF3D7_0727200,PF3D7_0922600,PF3D7_1012600,PF3D7_1116200,PF3D7_1308200,PF3D7_1327800,PF3D7_1357900,PF3D7_1410200,	23.7	2.08	2.43	0.0240271689828	0.208171392067	1.0
GO:0006400	tRNA modification	45	10	PF3D7_0516300,PF3D7_0524900,PF3D7_0622200,PF3D7_0717400,PF3D7_1020700,PF3D7_1028000,PF3D7_1227800,PF3D7_1249100,PF3D7_1349400,PF3D7_1367700,	22.2	1.95	2.24	0.0272901794787	0.232083651781	1.0
GO:0090305	nucleic acid phosphodiester bond hydrolysis	45	10	PF3D7_0106700,PF3D7_0109700,PF3D7_0709600,PF3D7_0819000,PF3D7_0825500,PF3D7_1013100,PF3D7_1037600,PF3D7_1124800,PF3D7_1144000,PF3D7_1241100,	22.2	1.95	2.24	0.0272901794787	0.232083651781	1.0
GO:0071705	Not yet available	33	8	PF3D7_0205500,PF3D7_0316600,PF3D7_0709000,PF3D7_0723900,PF3D7_1037300,PF3D7_1139100,PF3D7_1347200,PF3D7_1459000,	24.2	2.13	2.51	0.0285514928349	0.232083651781	1.0
GO:0016074	sno(s)RNA metabolic process	11	4	PF3D7_0209200,PF3D7_0513200,PF3D7_1407100,PF3D7_1417500,	36.4	3.19	4.46	0.0286855392118	0.232083651781	1.0
GO:0006739	NADP metabolic process	11	4	PF3D7_0610800,PF3D7_1325100,PF3D7_1436000,PF3D7_1439900,	36.4	3.19	4.46	0.0286855392118	0.232083651781	1.0
GO:0031503	protein-containing complex localization	11	4	PF3D7_0214400,PF3D7_0716100,PF3D7_1124800,PF3D7_1368200,	36.4	3.19	4.46	0.0286855392118	0.232083651781	1.0
GO:0043144	sno(s)RNA processing	11	4	PF3D7_0209200,PF3D7_0513200,PF3D7_1407100,PF3D7_1417500,	36.4	3.19	4.46	0.0286855392118	0.232083651781	1.0
GO:1901657	glycosyl compound metabolic process	11	4	PF3D7_0524900,PF3D7_0717400,PF3D7_1325100,PF3D7_1327800,	36.4	3.19	4.46	0.0286855392118	0.232083651781	1.0
GO:0009451	RNA modification	85	16	PF3D7_0511500,PF3D7_0516300,PF3D7_0524900,PF3D7_0622200,PF3D7_0717400,PF3D7_1020700,PF3D7_1028000,PF3D7_1129400,PF3D7_1227800,PF3D7_1230800,PF3D7_1249100,PF3D7_1349400,PF3D7_1354300,PF3D7_1367700,PF3D7_1407100,PF3D7_1417500,	18.8	1.65	1.82	0.0287157980967	0.232083651781	1.0
GO:0065002	intracellular protein transmembrane transport	22	6	PF3D7_0210000,PF3D7_0617000,PF3D7_0821800,PF3D7_1125400,PF3D7_1346100,PF3D7_1450100,	27.3	2.39	2.93	0.032372857517	0.244452291145	1.0
GO:0008033	tRNA processing	66	13	PF3D7_0516300,PF3D7_0524900,PF3D7_0622200,PF3D7_0709600,PF3D7_0717400,PF3D7_0821600,PF3D7_1020700,PF3D7_1028000,PF3D7_1227800,PF3D7_1249100,PF3D7_1327200,PF3D7_1349400,PF3D7_1367700,	19.7	1.73	1.93	0.0330349753845	0.244452291145	1.0
GO:0006913	nucleocytoplasmic transport	34	8	PF3D7_0205500,PF3D7_0214400,PF3D7_0524000,PF3D7_0716100,PF3D7_0815200,PF3D7_1124800,PF3D7_1368200,PF3D7_1459000,	23.5	2.06	2.41	0.0337457894241	0.244452291145	1.0
GO:0051169	nuclear transport	34	8	PF3D7_0205500,PF3D7_0214400,PF3D7_0524000,PF3D7_0716100,PF3D7_0815200,PF3D7_1124800,PF3D7_1368200,PF3D7_1459000,	23.5	2.06	2.41	0.0337457894241	0.244452291145	1.0
GO:0010468	regulation of gene expression	53	11	PF3D7_0205500,PF3D7_0302100,PF3D7_0309800,PF3D7_0517300,PF3D7_0623100,PF3D7_0708500,PF3D7_1139100,PF3D7_1230800,PF3D7_1308900,PF3D7_1330800,PF3D7_1417200,	20.8	1.82	2.06	0.0338837094392	0.244452291145	1.0
GO:0070084	protein initiator methionine removal	3	2	PF3D7_1015300,PF3D7_1434600,	66.7	5.85	15.59	0.0360111829296	0.244452291145	1.0
GO:0000304	response to singlet oxygen	3	2	PF3D7_0621200,PF3D7_1116200,	66.7	5.85	15.59	0.0360111829296	0.244452291145	1.0
GO:0006450	regulation of translational fidelity	3	2	PF3D7_0520000,PF3D7_1410600,	66.7	5.85	15.59	0.0360111829296	0.244452291145	1.0
GO:0006177	GMP biosynthetic process	3	2	PF3D7_0920800,PF3D7_1012600,	66.7	5.85	15.59	0.0360111829296	0.244452291145	1.0
GO:0051262	protein tetramerization	3	2	PF3D7_0309600,PF3D7_0626800,	66.7	5.85	15.59	0.0360111829296	0.244452291145	1.0
GO:0006807	nitrogen compound metabolic process	3	2	PF3D7_0922600,PF3D7_1308200,	66.7	5.85	15.59	0.0360111829296	0.244452291145	1.0
GO:0006607	NLS-bearing protein import into nucleus	3	2	PF3D7_0524000,PF3D7_0815200,	66.7	5.85	15.59	0.0360111829296	0.244452291145	1.0
GO:0072530	purine-containing compound transmembrane transport	3	2	PF3D7_1037300,PF3D7_1347200,	66.7	5.85	15.59	0.0360111829296	0.244452291145	1.0
GO:0042823	pyridoxal phosphate biosynthetic process	3	2	PF3D7_0621200,PF3D7_1116200,	66.7	5.85	15.59	0.0360111829296	0.244452291145	1.0
GO:0009304	tRNA transcription	3	2	PF3D7_1143300,PF3D7_1421400,	66.7	5.85	15.59	0.0360111829296	0.244452291145	1.0
GO:0042797	tRNA transcription by RNA polymerase III	3	2	PF3D7_1143300,PF3D7_1421400,	66.7	5.85	15.59	0.0360111829296	0.244452291145	1.0
GO:0002188	translation reinitiation	3	2	PF3D7_0813600,PF3D7_1212700,	66.7	5.85	15.59	0.0360111829296	0.244452291145	1.0
GO:0019222	Not yet available	3	2	PF3D7_0922500,PF3D7_1033400,	66.7	5.85	15.59	0.0360111829296	0.244452291145	1.0
GO:0042822	pyridoxal phosphate metabolic process	3	2	PF3D7_0621200,PF3D7_1116200,	66.7	5.85	15.59	0.0360111829296	0.244452291145	1.0
GO:0018216	peptidyl-arginine methylation	3	2	PF3D7_1332500,PF3D7_1426200,	66.7	5.85	15.59	0.0360111829296	0.244452291145	1.0
GO:0046037	GMP metabolic process	3	2	PF3D7_0920800,PF3D7_1012600,	66.7	5.85	15.59	0.0360111829296	0.244452291145	1.0
GO:0015711	Not yet available	3	2	PF3D7_0709000,PF3D7_1037300,	66.7	5.85	15.59	0.0360111829296	0.244452291145	1.0
GO:0018195	peptidyl-arginine modification	3	2	PF3D7_1332500,PF3D7_1426200,	66.7	5.85	15.59	0.0360111829296	0.244452291145	1.0
GO:0046854	phosphatidylinositol phosphate biosynthetic process	7	3	PF3D7_0110600,PF3D7_0419900,PF3D7_1412400,	42.9	3.76	5.85	0.0363299636348	0.244452291145	1.0
GO:0034243	regulation of transcription elongation from RNA polymerase II promoter	7	3	PF3D7_0415300,PF3D7_0606100,PF3D7_1406200,	42.9	3.76	5.85	0.0363299636348	0.244452291145	1.0
GO:0061077	chaperone-mediated protein folding	17	5	PF3D7_0113700,PF3D7_0201800,PF3D7_0409400,PF3D7_0831700,PF3D7_0917900,	29.4	2.58	3.26	0.0365662706977	0.244452291145	1.0
GO:0043628	ncRNA 3'-end processing	17	5	PF3D7_0209200,PF3D7_0513200,PF3D7_1144000,PF3D7_1407100,PF3D7_1417500,	29.4	2.58	3.26	0.0365662706977	0.244452291145	1.0
GO:0043488	regulation of mRNA stability	17	5	PF3D7_0205500,PF3D7_0309800,PF3D7_0623100,PF3D7_1308900,PF3D7_1417200,	29.4	2.58	3.26	0.0365662706977	0.244452291145	1.0
GO:0071702	organic substance transport	48	10	PF3D7_0205500,PF3D7_0316600,PF3D7_0709000,PF3D7_0723900,PF3D7_1037300,PF3D7_1139100,PF3D7_1324400,PF3D7_1347200,PF3D7_1351000,PF3D7_1459000,	20.8	1.83	2.06	0.0410643605857	0.272838665732	1.0
GO:0019693	ribose phosphate metabolic process	75	14	PF3D7_0520600,PF3D7_0626800,PF3D7_0915400,PF3D7_0920800,PF3D7_0922500,PF3D7_1012600,PF3D7_1015900,PF3D7_1120100,PF3D7_1325100,PF3D7_1327800,PF3D7_1410200,PF3D7_1436000,PF3D7_1439900,PF3D7_1462800,	18.7	1.64	1.8	0.041718597039	0.275495369471	1.0
GO:0017148	negative regulation of translation	18	5	PF3D7_0205500,PF3D7_0309800,PF3D7_1004000,PF3D7_1308900,PF3D7_1417200,	27.8	2.44	3.01	0.0460377605342	0.29855625544	1.0
GO:0043487	regulation of RNA stability	18	5	PF3D7_0205500,PF3D7_0309800,PF3D7_0623100,PF3D7_1308900,PF3D7_1417200,	27.8	2.44	3.01	0.0460377605342	0.29855625544	1.0
GO:0061013	regulation of mRNA catabolic process	18	5	PF3D7_0205500,PF3D7_0309800,PF3D7_0623100,PF3D7_1308900,PF3D7_1417200,	27.8	2.44	3.01	0.0460377605342	0.29855625544	1.0
GO:0006357	regulation of transcription by RNA polymerase II	49	10	PF3D7_0415300,PF3D7_0506800,PF3D7_0610900,PF3D7_0709300,PF3D7_0812500,PF3D7_1106000,PF3D7_1118600,PF3D7_1140700,PF3D7_1314900,PF3D7_1406200,	20.4	1.79	2.01	0.0465549842788	0.300113380797	1.0
GO:0031329	Not yet available	24	6	PF3D7_0205500,PF3D7_0309800,PF3D7_0619000,PF3D7_0623100,PF3D7_1308900,PF3D7_1417200,	25.0	2.19	2.61	0.0480490150836	0.306100490209	1.0
GO:0071806	protein transmembrane transport	24	6	PF3D7_0210000,PF3D7_0617000,PF3D7_0821800,PF3D7_1125400,PF3D7_1346100,PF3D7_1450100,	25.0	2.19	2.61	0.0480490150836	0.306100490209	1.0

## Sheet: S15 legend
Gene Ontology analysis of genes that were significantly down-regulated upon DDX5 knocksideways (from Table EV13). Shown are number of genes annotated with each “biological process” term in the P. falciparum genome (Bgd count), number of significantly differentially expressed genes in the DDX5 knocksideways with this term (Result count), p-value (calculated using a Fisher’s exact test), and Bonfer…
