# Supplementary material for: Discovery of RUF6 ncRNA–interacting proteins involved in P. falciparum immune evasion
Source: Life Sci Alliance. 2022 Nov 15;6(1):e202201577. doi: 10.26508/lsa.202201577 (PMC9670795; doi:10.26508/lsa.202201577)
Supplement: Supplementary file 18 [file LSA-2022-01577_TableS16.xlsx]

## Sheet: S16 table
Table S16: Gene Ontology analysis (biological function) of significantly up-regulated genes in DDX5 knocksideways
ID	Name	Bgd count	Result count	Result gene list	Pct of bgd	Fold enrichment	Odds ratio	P-value	Benjamini	Bonferroni
GO:0052126	movement in host environment	117	39	PF3D7_0102500,PF3D7_0206200,PF3D7_0210600,PF3D7_0304000,PF3D7_0315200,PF3D7_0316000,PF3D7_0423500,PF3D7_0423800,PF3D7_0424100,PF3D7_0424200,PF3D7_0501600,PF3D7_0507500,PF3D7_0629300,PF3D7_0731500,PF3D7_0808200,PF3D7_0932200,PF3D7_0934800,PF3D7_1014100,PF3D7_1028700,PF3D7_1030200,PF3D7_1035400,PF3D7_1035500,PF3D7_1035700,PF3D7_1035900,PF3D7_1133400,PF3D7_1136700,PF3D7_1136900,PF3D7_1218000,PF3D7_1…	33.3	6.03	9.82	2.40954393313e-21	1.63973273036e-18	1.66258531386e-18
GO:0044409	entry into host	100	36	PF3D7_0102500,PF3D7_0210600,PF3D7_0304000,PF3D7_0315200,PF3D7_0316000,PF3D7_0423500,PF3D7_0423800,PF3D7_0424100,PF3D7_0424200,PF3D7_0501600,PF3D7_0629300,PF3D7_0731500,PF3D7_0808200,PF3D7_0932200,PF3D7_0934800,PF3D7_1014100,PF3D7_1028700,PF3D7_1030200,PF3D7_1035400,PF3D7_1035500,PF3D7_1035700,PF3D7_1035900,PF3D7_1133400,PF3D7_1136700,PF3D7_1136900,PF3D7_1218000,PF3D7_1222700,PF3D7_1231400,PF3D7_1…	36.0	6.51	10.94	4.7528484938e-21	1.63973273036e-18	3.27946546072e-18
GO:0035890	exit from host	27	9	PF3D7_0206200,PF3D7_0507500,PF3D7_0629300,PF3D7_0808200,PF3D7_1014100,PF3D7_1028700,PF3D7_1231400,PF3D7_1337800,PF3D7_1436600,	33.3	6.03	8.81	8.19877914992e-06	0.00188571920448	0.00565715761345
GO:0051701	biological process involved in interaction with host	379	40	PF3D7_0102500,PF3D7_0206200,PF3D7_0210600,PF3D7_0304000,PF3D7_0315200,PF3D7_0316000,PF3D7_0423500,PF3D7_0423800,PF3D7_0424100,PF3D7_0424200,PF3D7_0501600,PF3D7_0507500,PF3D7_0629300,PF3D7_0731500,PF3D7_0808200,PF3D7_0808900,PF3D7_0932200,PF3D7_0934800,PF3D7_1014100,PF3D7_1028700,PF3D7_1030200,PF3D7_1035400,PF3D7_1035500,PF3D7_1035700,PF3D7_1035900,PF3D7_1133400,PF3D7_1136700,PF3D7_1136900,PF3D7_1…	10.6	1.91	2.19	3.75870997573e-05	0.00648377470813	0.0259350988325
GO:0035891	exit from host cell	26	8	PF3D7_0206200,PF3D7_0507500,PF3D7_0629300,PF3D7_0808200,PF3D7_1014100,PF3D7_1028700,PF3D7_1231400,PF3D7_1337800,	30.8	5.57	7.8	5.13229172361e-05	0.00708256257858	0.0354128128929
GO:0044403	biological process involved in symbiotic interaction	393	40	PF3D7_0102500,PF3D7_0206200,PF3D7_0210600,PF3D7_0304000,PF3D7_0315200,PF3D7_0316000,PF3D7_0423500,PF3D7_0423800,PF3D7_0424100,PF3D7_0424200,PF3D7_0501600,PF3D7_0507500,PF3D7_0629300,PF3D7_0731500,PF3D7_0808200,PF3D7_0808900,PF3D7_0932200,PF3D7_0934800,PF3D7_1014100,PF3D7_1028700,PF3D7_1030200,PF3D7_1035400,PF3D7_1035500,PF3D7_1035700,PF3D7_1035900,PF3D7_1133400,PF3D7_1136700,PF3D7_1136900,PF3D7_1…	10.2	1.84	2.1	8.61025029637e-05	0.00950842532997	0.059410727045
GO:0044419	biological process involved in interspecies interaction between organisms	395	40	PF3D7_0102500,PF3D7_0206200,PF3D7_0210600,PF3D7_0304000,PF3D7_0315200,PF3D7_0316000,PF3D7_0423500,PF3D7_0423800,PF3D7_0424100,PF3D7_0424200,PF3D7_0501600,PF3D7_0507500,PF3D7_0629300,PF3D7_0731500,PF3D7_0808200,PF3D7_0808900,PF3D7_0932200,PF3D7_0934800,PF3D7_1014100,PF3D7_1028700,PF3D7_1030200,PF3D7_1035400,PF3D7_1035500,PF3D7_1035700,PF3D7_1035900,PF3D7_1133400,PF3D7_1136700,PF3D7_1136900,PF3D7_1…	10.1	1.83	2.09	9.64622859562e-05	0.00950842532997	0.0665589773098
GO:0008150	biological process	546	50	PF3D7_0102500,PF3D7_0206200,PF3D7_0206800,PF3D7_0210600,PF3D7_0212600,PF3D7_0304000,PF3D7_0315200,PF3D7_0316000,PF3D7_0423500,PF3D7_0423800,PF3D7_0424100,PF3D7_0424200,PF3D7_0501600,PF3D7_0507500,PF3D7_0629300,PF3D7_0731500,PF3D7_0802800,PF3D7_0808200,PF3D7_0808900,PF3D7_0902800,PF3D7_0932200,PF3D7_0934800,PF3D7_1014100,PF3D7_1028700,PF3D7_1030200,PF3D7_1035400,PF3D7_1035500,PF3D7_1035700,PF3D7_1…	9.2	1.66	1.89	0.000163064547437	0.0140643172165	0.112514537732
GO:0007010	cytoskeleton organization	73	12	PF3D7_0503400,PF3D7_0503600,PF3D7_0607600,PF3D7_0724800,PF3D7_0932200,PF3D7_1008700,PF3D7_1009700,PF3D7_1147200,PF3D7_1246200,PF3D7_1251200,PF3D7_1342600,PF3D7_1449100,	16.4	2.97	3.47	0.000565554512323	0.0433591792781	0.390232613503
GO:0030048	actin filament-based movement	9	4	PF3D7_0503400,PF3D7_0503600,PF3D7_0932200,PF3D7_1342600,	44.4	8.04	13.86	0.000922644093878	0.0636624424776	0.636624424776
GO:0018105	peptidyl-serine phosphorylation	18	5	PF3D7_0934800,PF3D7_1104900,PF3D7_1238900,PF3D7_1436600,PF3D7_1443000,	27.8	5.02	6.68	0.00234926636706	0.131374619519	1.0
GO:0051095	regulation of helicase activity	2	2	PF3D7_0508800,PF3D7_1417800,	100.0	18.09	inf	0.003045314321	0.131374619519	1.0
GO:0006509	membrane protein ectodomain proteolysis	2	2	PF3D7_0507500,PF3D7_1136900,	100.0	18.09	inf	0.003045314321	0.131374619519	1.0
GO:0030029	actin filament-based process	19	5	PF3D7_0503400,PF3D7_0503600,PF3D7_0932200,PF3D7_1251200,PF3D7_1342600,	26.3	4.76	6.2	0.00304636798885	0.131374619519	1.0
GO:0030036	actin cytoskeleton organization	19	5	PF3D7_0503400,PF3D7_0503600,PF3D7_0932200,PF3D7_1251200,PF3D7_1342600,	26.3	4.76	6.2	0.00304636798885	0.131374619519	1.0
GO:0018209	peptidyl-serine modification	19	5	PF3D7_0934800,PF3D7_1104900,PF3D7_1238900,PF3D7_1436600,PF3D7_1443000,	26.3	4.76	6.2	0.00304636798885	0.131374619519	1.0
GO:0006796	phosphate-containing compound metabolic process	324	29	PF3D7_0111500,PF3D7_0214600,PF3D7_0306400,PF3D7_0321400,PF3D7_0526600,PF3D7_0615500,PF3D7_0628300,PF3D7_0704500,PF3D7_0802800,PF3D7_0810300,PF3D7_0934800,PF3D7_1104900,PF3D7_1124600,PF3D7_1209500,PF3D7_1228300,PF3D7_1238600,PF3D7_1238900,PF3D7_1239000,PF3D7_1247500,PF3D7_1337800,PF3D7_1354200,PF3D7_1356400,PF3D7_1401800,PF3D7_1423300,PF3D7_1436600,PF3D7_1437200,PF3D7_1437700,PF3D7_1443000,PF3D7_1…	9.0	1.62	1.76	0.00606192876445	0.246042991028	1.0
GO:0006793	phosphorus metabolic process	332	29	PF3D7_0111500,PF3D7_0214600,PF3D7_0306400,PF3D7_0321400,PF3D7_0526600,PF3D7_0615500,PF3D7_0628300,PF3D7_0704500,PF3D7_0802800,PF3D7_0810300,PF3D7_0934800,PF3D7_1104900,PF3D7_1124600,PF3D7_1209500,PF3D7_1228300,PF3D7_1238600,PF3D7_1238900,PF3D7_1239000,PF3D7_1247500,PF3D7_1337800,PF3D7_1354200,PF3D7_1356400,PF3D7_1401800,PF3D7_1423300,PF3D7_1436600,PF3D7_1437200,PF3D7_1437700,PF3D7_1443000,PF3D7_1…	8.7	1.58	1.71	0.00847701766528	0.26404828572	1.0
GO:0018095	protein polyglutamylation	3	2	PF3D7_1009700,PF3D7_1147200,	66.7	12.06	34.43	0.00880160952398	0.26404828572	1.0
GO:0033619	membrane protein proteolysis	3	2	PF3D7_0507500,PF3D7_1136900,	66.7	12.06	34.43	0.00880160952398	0.26404828572	1.0
GO:0006537	glutamate biosynthetic process	3	2	PF3D7_1416500,PF3D7_1435300,	66.7	12.06	34.43	0.00880160952398	0.26404828572	1.0
GO:0060327	cytoplasmic actin-based contraction involved in cell motility	3	2	PF3D7_0503400,PF3D7_0932200,	66.7	12.06	34.43	0.00880160952398	0.26404828572	1.0
GO:0070252	actin-mediated cell contraction	3	2	PF3D7_0503400,PF3D7_0932200,	66.7	12.06	34.43	0.00880160952398	0.26404828572	1.0
GO:0007015	actin filament organization	16	4	PF3D7_0503400,PF3D7_0503600,PF3D7_1251200,PF3D7_1342600,	25.0	4.52	5.77	0.00979947087868	0.270465396252	1.0
GO:0043648	dicarboxylic acid metabolic process	16	4	PF3D7_0927300,PF3D7_1235600,PF3D7_1416500,PF3D7_1435300,	25.0	4.52	5.77	0.00979947087868	0.270465396252	1.0
GO:0006470	protein dephosphorylation	26	5	PF3D7_0802800,PF3D7_0810300,PF3D7_1356400,PF3D7_1423300,PF3D7_1451700,	19.2	3.48	4.13	0.0125530555233	0.282550121018	1.0
GO:0016311	dephosphorylation	37	6	PF3D7_0802800,PF3D7_0810300,PF3D7_1354200,PF3D7_1356400,PF3D7_1423300,PF3D7_1451700,	16.2	2.93	3.36	0.0147433279915	0.282550121018	1.0
GO:0016310	phosphorylation	135	14	PF3D7_0111500,PF3D7_0214600,PF3D7_0321400,PF3D7_0615500,PF3D7_0704500,PF3D7_0934800,PF3D7_1104900,PF3D7_1228300,PF3D7_1238900,PF3D7_1247500,PF3D7_1337800,PF3D7_1436600,PF3D7_1437700,PF3D7_1443000,	10.4	1.88	2.03	0.0162777295113	0.282550121018	1.0
GO:0046470	phosphatidylcholine metabolic process	4	2	PF3D7_1124600,PF3D7_1401800,	50.0	9.04	17.21	0.0169619835996	0.282550121018	1.0
GO:0000266	mitochondrial fission	4	2	PF3D7_1037500,PF3D7_1218500,	50.0	9.04	17.21	0.0169619835996	0.282550121018	1.0
GO:0006656	phosphatidylcholine biosynthetic process	4	2	PF3D7_1124600,PF3D7_1401800,	50.0	9.04	17.21	0.0169619835996	0.282550121018	1.0
GO:0018200	peptidyl-glutamic acid modification	4	2	PF3D7_1009700,PF3D7_1147200,	50.0	9.04	17.21	0.0169619835996	0.282550121018	1.0
GO:0006195	purine nucleotide catabolic process	4	2	PF3D7_1209500,PF3D7_1239000,	50.0	9.04	17.21	0.0169619835996	0.282550121018	1.0
GO:0006468	protein phosphorylation	110	12	PF3D7_0214600,PF3D7_0321400,PF3D7_0615500,PF3D7_0704500,PF3D7_0934800,PF3D7_1104900,PF3D7_1228300,PF3D7_1238900,PF3D7_1247500,PF3D7_1337800,PF3D7_1436600,PF3D7_1443000,	10.9	1.97	2.14	0.0175296791795	0.282550121018	1.0
GO:1901136	carbohydrate derivative catabolic process	11	3	PF3D7_1209500,PF3D7_1239000,PF3D7_1252200,	27.3	4.93	6.47	0.0197935730568	0.282550121018	1.0
GO:0002376	immune system process	12	3	PF3D7_0315200,PF3D7_0902800,PF3D7_1301600,	25.0	4.52	5.75	0.0253329173714	0.282550121018	1.0
GO:0018193	peptidyl-amino acid modification	109	11	PF3D7_0528400,PF3D7_0704400,PF3D7_0806200,PF3D7_0934800,PF3D7_1009700,PF3D7_1104900,PF3D7_1115900,PF3D7_1147200,PF3D7_1238900,PF3D7_1436600,PF3D7_1443000,	10.1	1.83	1.96	0.037247729399	0.282550121018	1.0
GO:0009166	nucleotide catabolic process	6	2	PF3D7_1209500,PF3D7_1239000,	33.3	6.03	8.6	0.0393926917613	0.282550121018	1.0
GO:0009084	glutamine family amino acid biosynthetic process	6	2	PF3D7_1416500,PF3D7_1435300,	33.3	6.03	8.6	0.0393926917613	0.282550121018	1.0
GO:0030050	vesicle transport along actin filament	6	2	PF3D7_0503600,PF3D7_1342600,	33.3	6.03	8.6	0.0393926917613	0.282550121018	1.0
GO:0006267	pre-replicative complex assembly involved in nuclear cell cycle DNA replication	6	2	PF3D7_0705400,PF3D7_1417800,	33.3	6.03	8.6	0.0393926917613	0.282550121018	1.0
GO:0043650	dicarboxylic acid biosynthetic process	6	2	PF3D7_1416500,PF3D7_1435300,	33.3	6.03	8.6	0.0393926917613	0.282550121018	1.0
GO:0072523	purine-containing compound catabolic process	6	2	PF3D7_1209500,PF3D7_1239000,	33.3	6.03	8.6	0.0393926917613	0.282550121018	1.0
GO:0099515	actin filament-based transport	6	2	PF3D7_0503600,PF3D7_1342600,	33.3	6.03	8.6	0.0393926917613	0.282550121018	1.0
GO:0015693	magnesium ion transport	6	2	PF3D7_0522600,PF3D7_1304200,	33.3	6.03	8.6	0.0393926917613	0.282550121018	1.0
GO:1902299	pre-replicative complex assembly involved in cell cycle DNA replication	6	2	PF3D7_0705400,PF3D7_1417800,	33.3	6.03	8.6	0.0393926917613	0.282550121018	1.0
GO:0048870	cell motility	24	4	PF3D7_0206200,PF3D7_0503400,PF3D7_0932200,PF3D7_1361800,	16.7	3.01	3.45	0.0404782902576	0.282550121018	1.0

## Sheet: S16 legend
Gene Ontology analysis of genes that were significantly up-regulated upon DDX5 knocksideways (from Table EV13). Shown are number of genes annotated with each “biological process” term in the P. falciparum genome (Bgd count), number of significantly differentially expressed genes in the DDX5 knocksideways with this term (Result count), p-value (calculated using a Fisher’s exact test), and Bonferro…
